# Supplementary material for: Isoniazid preventive therapy completion between July-September 2019: A comparison across HIV differentiated service delivery models in Uganda
Source: PLoS One. 2024 Jan 2;19(1):e0296239. doi: 10.1371/journal.pone.0296239 (PMC10760732; doi:10.1371/journal.pone.0296239)
Supplement: S1 Data — (ZIP) [file pone.0296239.s002.zip]

Archive with 2 entries (2 files):
- Supplementary_data/Minimal_data_Excel.xls
- Supplementary_data/Minimal_data_STATA.dta
