# Supplementary material for: Isoniazid preventive therapy completion between July-September 2019: A comparison across HIV differentiated service delivery models in Uganda
Source: PLoS One. 2024 Jan 2;19(1):e0296239. doi: 10.1371/journal.pone.0296239 (PMC10760732; doi:10.1371/journal.pone.0296239)
Supplement: S1 Data — (ZIP) [file pone.0296239.s002.zip › Supplementary_data/Minimal_data_Excel.xls]

## Sheet: Sheet1
Katakwi hospital	Khc06686	3.2	F	FTDR	Completed	NNRTIs	1stline
Katakwi hospital	Khc04017	0	M	FBIM	Completed	NNRTIs	1stline
Katakwi hospital	KHC07399	1	F	FBIM	Completed	PI	1stline
TASO Soroti	SOR-19-04230	1.2	M	FBIM	Completed	INSTI	1stline
TASO Soroti	SOR-18-04731	1.6	F	FBIM	Completed	PI	1stline
Katakwi hospital	KHC07419	1.6	F	FBIM	Completed	PI	1stline
TASO Soroti	SOR-04-00951	1.7	F	CCLAD	Completed	PI	2/3 line
TASO Soroti	SOR-18-04518	2.2	F	FBG	Completed	PI	1stline
TASO Soroti	SOR-19-04228	2.3	F	FBIM	not completed	INSTI	1stline
TASO Soroti	SOR-19-04084	3.3	M	FBIM	not completed	PI	1stline
Katakwi hospital	Khc04634	3.3	F	FTDR	Completed	NNRTIs	1stline
TASO Soroti	SOR-19-04211	3.9	F	FBG	Completed	PI	1stline
TASO Soroti	SOR-18-04240	4.2	M	FBIM	Completed	PI	2/3 line
TASO Soroti	SOR-19-04068	4.2	M	FBIM	Completed	INSTI	1stline
TASO Soroti	SOR-18-04145	4.2	M	FBIM	not completed	PI	1stline
Katakwi hospital	KHC06486	4.5	M	FBIM	not completed	NNRTIs	1stline
Katakwi hospital	KHC07252	4.5	F	FBIM	Completed	PI	1stline
TASO Soroti	SOR-19-04202	4.8	M	FBIM	Completed	PI	2/3 line
Katakwi hospital	Khc05683	5	F	FTDR	Completed	NNRTIs	1stline
TASO Soroti	SOR-18-04150	5.6	F	FBG	Completed	INSTI	1stline
Katakwi hospital	Khc07411	5.7	F	FBIM	not completed	PI	1stline
Katakwi hospital	KHC06672	5.9	M	FTDR	Completed	NNRTIs	1stline
TASO Soroti	SOR-19-04222	5.9	F	FBIM	not completed	INSTI	1stline
TASO Soroti	SOR-17-04121	6.3	M	FBIM	not completed	PI	2/3 line
TASO Soroti	SOR-14-04125	6.7	M	FBIM	Completed	PI	2/3 line
Katakwi hospital	Khc04202	6.8	M	FTDR	Completed	NNRTIs	1stline
TASO Soroti	SOR-13-04403	7.1	F	CCLAD	Completed	INSTI	1stline
Katakwi hospital	Khc04191	7.4	F	FTDR	Completed	NNRTIs	1stline
Katakwi hospital	Khc00820	7.6	F	FTDR	Completed	INSTI	1stline
Katakwi hospital	KHC04328	7.6	F	FBIM	not completed	INSTI	1stline
Katakwi hospital	Khco6912	7.7	M	FBIM	Completed	PI	2/3 line
Katakwi hospital	KHC02794	8	M	FBG	Completed	INSTI	1stline
Katakwi hospital	KHC02391	8.1	F	CCLAD	Completed	INSTI	1stline
TASO Soroti	SOR-19-04083	8.2	F	FBIM	Completed	INSTI	1stline
TASO Soroti	SOR-19-04224	8.5	M	FBIM	not completed	PI	2/3 line
TASO Soroti	SOR-15-04158	8.5	M	FBIM	Completed	PI	2/3 line
TASO Soroti	SOR-14-04087	8.6	F	CCLAD	Completed	INSTI	1stline
TASO Soroti	SOR-19-04234	8.6	F	FBIM	not completed	INSTI	1stline
TASO Soroti	SOR-13-04032	8.8	F	FBG	Completed	PI	1stline
Katakwi hospital	KHC04569	8.9	F	FBIM	Completed	PI	2/3 line
TASO Soroti	SOR-18-04442	9.1	F	CCLAD	Completed	INSTI	1stline
TASO Soroti	SOR-11-04187	9.2	F	FBG	Completed	PI	2/3 line
Katakwi hospital	Khc02855	9.2	F	FBIM	not completed	PI	1stline
TASO Soroti	SOR-11-04364	9.2	M	CCLAD	Completed	INSTI	1stline
TASO Soroti	SOR-12-04153	9.3	F	FBIM	not completed	PI	1stline
TASO Soroti	SOR-13-04047	9.4	F	CCLAD	not completed	NNRTIs	1stline
TASO Soroti	SOR-13-04107	9.5	F	FBG	not completed	INSTI	1stline
TASO Soroti	SOR-15-04080	9.6	M	FBIM	not completed	PI	1stline
Katakwi hospital	KHC04523	9.7	M	FTDR	Completed	NNRTIs	1stline
Katakwi hospital	KHC04229	9.7	F	CDDP	Completed	NNRTIs	1stline
Katakwi hospital	KHC04201	9.7	F	FBIM	Completed	PI	2/3 line
TASO Soroti	SOR-15-04071	9.8	F	FBG	Completed	PI	1stline
TASO Soroti	SOR-10-04103	10	M	FBG	not completed	INSTI	1stline
TASO Soroti	SOR-18-04242	10.2	F	FBG	Completed	PI	2/3 line
TASO Soroti	SOR-16-04033	10.3	F	CCLAD	Completed	INSTI	1stline
TASO Soroti	SOR-11-04252	10.6	F	FBG	not completed	INSTI	1stline
Katakwi hospital	Khc01673	10.6	M	FBG	Completed	NNRTIs	1stline
Katakwi hospital	Khc04985	10.6	F	FBIM	not completed	NNRTIs	1stline
Katakwi hospital	KHC02844	10.6	M	FBG	Completed	INSTI	1stline
TASO Soroti	SOR-14-04165	10.6	F	FBIM	Completed	INSTI	1stline
TASO Soroti	SOR-15-04170	10.8	F	CCLAD	Completed	INSTI	1stline
TASO Soroti	SOR-16-04113	10.8	F	CCLAD	Completed	INSTI	1stline
TASO Soroti	SOR-10-04443	11	M	FBIM	Completed	INSTI	1stline
TASO Soroti	SOR-09-04907	11.1	M	CCLAD	Completed	INSTI	1stline
TASO Soroti	SOR-17-04039	11.2	F	FBIM	Completed	INSTI	1stline
TASO Soroti	SOR-19-04050	11.2	M	FBIM	not completed	NNRTIs	1stline
TASO Soroti	SOR-12-04060	11.3	F	CCLAD	Completed	PI	1stline
TASO Soroti	SOR-18-04500	11.4	M	FBIM	not completed	INSTI	1stline
TASO Soroti	SOR-10-04439	11.4	F	FBG	not completed	INSTI	1stline
Katakwi hospital	Khc02102	11.6	M	FBG	Completed	PI	1stline
Katakwi hospital	Khc02854	12	M	FBG	Completed	PI	1stline
TASO Soroti	SOR-17-04089	12.1	F	CCLAD	Completed	INSTI	1stline
TASO Soroti	SOR-09-04916	12.1	F	FBG	not completed	INSTI	1stline
TASO Soroti	SOR-10-04259	12.2	M	CDDP	Completed	INSTI	1stline
Katakwi hospital	Khc04868	12.3	M	FBIM	Completed	NNRTIs	2/3 line
TASO Soroti	SOR-09-04713	12.3	M	FBIM	Completed	PI	2/3 line
TASO Soroti	SOR-10-04501	12.3	M	CDDP	Completed	NNRTIs	1stline
TASO Soroti	SOR-10-04166	12.3	F	CCLAD	not completed	INSTI	1stline
Katakwi hospital	KHC06828	12.7	F	FBG	not completed	NNRTIs	1stline
Katakwi hospital	Khc01817	12.7	M	FBG	Completed	NNRTIs	1stline
Katakwi hospital	Khc05875	12.8	M	FTDR	Completed	NNRTIs	1stline
TASO Soroti	SOR-19-04067	12.8	M	FBIM	not completed	PI	2/3 line
TASO Soroti	SOR-09-04770	13	M	FBIM	Completed	INSTI	1stline
TASO Soroti	SOR-10-04499	13.1	F	FBG	Completed	INSTI	1stline
TASO Soroti	SOR-09-04508	13.2	M	FBIM	not completed	INSTI	1stline
TASO Soroti	SOR-09-04774	13.2	M	FTDR	not completed	INSTI	1stline
TASO Soroti	SOR-16-04010	13.3	M	FBIM	Completed	INSTI	1stline
Katakwi hospital	Khc02045	13.5	F	FBIM	Completed	INSTI	1stline
TASO Soroti	SOR-09-04782	13.5	F	FBG	Completed	INSTI	1stline
Katakwi hospital	Khc03943	13.7	F	CCLAD	Completed	NNRTIs	1stline
TASO Soroti	SOR-08-04678	14	M	FBIM	Completed	PI	1stline
TASO Soroti	SOR-07-05845	14	M	FBIM	not completed	PI	2/3 line
TASO Soroti	SOR-10-04697	14.1	M	FTDR	Completed	INSTI	2/3 line
TASO Soroti	SOR-07-05448	14.1	M	FBIM	Completed	PI	2/3 line
TASO Soroti	SOR-07-05607	14.1	M	FBG	Completed	INSTI	2/3 line
TASO Soroti	SOR-08-04539	14.1	M	FBIM	Completed	PI	2/3 line
TASO Soroti	SOR-09-00859	14.2	M	FTDR	not completed	INSTI	1stline
TASO Soroti	SOR-08-04699	14.2	M	FBG	not completed	PI	1stline
Katakwi hospital	Khc02654	14.5	F	FTDR	Completed	NNRTIs	1stline
TASO Soroti	SOR-07-05025	14.5	M	FBG	Completed	INSTI	1stline
Katakwi hospital	KHC04196	14.7	M	FBG	Completed	PI	2/3 line
TASO Soroti	SOR-13-04076	14.7	M	FBIM	Completed	NNRTIs	1stline
TASO Soroti	SOR-07-05145	14.7	M	FBG	not completed	PI	2/3 line
TASO Soroti	SOR-06-00805	14.9	M	FBG	Completed	INSTI	1stline
TASO Soroti	SOR-08-04830	14.9	M	FBG	not completed	PI	2/3 line
TASO Soroti	SOR-07-05282	15	F	FBIM	Completed	INSTI	1stline
TASO Soroti	SOR-06-05383	15.3	M	FBG	Completed	PI	1stline
Katakwi hospital	Khc06353	15.6	M	FBG	Completed	NNRTIs	2/3 line
Katakwi hospital	KHC07333	15.6	F	FBG	Completed	NNRTIs	1stline
Katakwi hospital	Khc04065	15.8	F	FTDR	not completed	NNRTIs	1stline
TASO Soroti	SOR-09-04075	15.8	F	FTDR	Completed	PI	2/3 line
TASO Soroti	SOR-09-04444	16.1	M	FBG	not completed	PI	1stline
TASO Soroti	SOR-11-04376	16.1	F	FBG	not completed	INSTI	1stline
TASO Soroti	SOR-11-04116	16.2	M	FBG	not completed	INSTI	1stline
TASO Soroti	SOR-08-04741	16.2	F	FBG	Completed	NNRTIs	1stline
TASO Soroti	SOR-11-04098	16.2	M	FBG	Completed	INSTI	1stline
TASO Soroti	SOR-08-04634	16.2	F	FBIM	not completed	PI	2/3 line
TASO Soroti	SOR-08-01359	16.2	F	FTDR	not completed	INSTI	1stline
TASO Soroti	SOR-07-05281	16.6	M	FBG	Completed	INSTI	1stline
Katakwi hospital	Khc03083	16.6	F	FBG	Completed	PI	1stline
TASO Soroti	SOR-07-04436	17.1	F	FTDR	not completed	INSTI	1stline
TASO Soroti	SOR-09-04762	17.1	F	FBIM	Completed	PI	2/3 line
TASO Soroti	SOR-19-04193	17.1	M	CCLAD	not completed	INSTI	1stline
TASO Soroti	SOR-07-05577	17.2	F	FTDR	not completed	INSTI	1stline
TASO Soroti	SOR-08-04143	17.2	F	FBG	Completed	PI	2/3 line
TASO Soroti	SOR-07-05563	17.3	M	FBG	not completed	INSTI	1stline
TASO Soroti	SOR-09-04648	17.4	F	FBG	Completed	INSTI	2/3 line
Katakwi hospital	KHC07399	17.5	F	FBIM	Completed	PI	2/3 line
TASO Soroti	SOR-07-05345	17.6	M	FBIM	Completed	INSTI	1stline
Katakwi hospital	Khc02880	17.7	F	FBG	Completed	NNRTIs	1stline
TASO Soroti	SOR-19-04082	17.8	M	FBG	not completed	INSTI	1stline
TASO Soroti	SOR-06-05444	17.9	F	FBG	Completed	INSTI	1stline
Katakwi hospital	KHC07405	18.1	M	FBIM	not completed	INSTI	1stline
TASO Soroti	SOR-14-04128	18.2	M	FBG	Completed	PI	2/3 line
Katakwi hospital	Khc02868	18.6	M	FBG	Completed	PI	1stline
TASO Soroti	SOR-05-04050	18.8	M	FBG	Completed	INSTI	1stline
TASO Soroti	SOR-07-04812	19.1	F	CCLAD	not completed	INSTI	2/3 line
TASO Soroti	SOR-13-04338	19.1	F	FBG	Completed	INSTI	1stline
TASO Soroti	SOR-07-05335	19.2	F	FTDR	Completed	INSTI	1stline
Katakwi hospital	KHC06179	19.3	F	FBIM	Completed	NNRTIs	1stline
Katakwi hospital	KHC07402	19.3	F	FBIM	Completed	NNRTIs	1stline
Katakwi hospital	Khc02967	19.7	M	FBG	Completed	PI	1stline
Katakwi hospital	KHC01743	19.7	F	FBIM	Completed	NNRTIs	1stline
Katakwi hospital	KHC01949	19.7	F	FBIM	Completed	PI	2/3 line
TASO Soroti	SOR-05-04502	19.8	F	FBG	Completed	INSTI	1stline
Katakwi hospital	KHC07203	20.1	F	FBIM	Completed	NNRTIs	1stline
Katakwi hospital	Khc06451	20.1	F	FBIM	Completed	NNRTIs	1stline
TASO Soroti	SOR-05-05129	20.1	M	FTDR	not completed	INSTI	1stline
TASO Soroti	SOR-06-05439	20.1	M	FTDR	Completed	PI	2/3 line
TASO Soroti	SOR-06-05128	20.1	F	FTDR	not completed	INSTI	2/3 line
Katakwi hospital	Khc07369	20.2	F	FBIM	not completed	NNRTIs	1stline
Katakwi hospital	Khc02926	20.6	M	FBIM	Completed	NNRTIs	1stline
Katakwi hospital	Khc06942	20.6	F	FBIM	Completed	NNRTIs	1stline
Katakwi hospital	Khc07203	20.7	F	FTDR	Completed	NNRTIs	1stline
Katakwi hospital	KHC07353	20.7	F	FBIM	Completed	NNRTIs	1stline
TASO Soroti	SOR-18-04419	21	F	FBIM	Completed	INSTI	1stline
TASO Soroti	SOR-07-04833	21.1	M	FTDR	Completed	INSTI	1stline
TASO Soroti	SOR-07-05137	21.1	M	FTDR	Completed	INSTI	1stline
TASO Soroti	SOR-14-04257	21.1	F	CCLAD	Completed	INSTI	1stline
TASO Soroti	SOR-05-05633	21.2	M	FBIM	not completed	PI	2/3 line
TASO Soroti	SOR-10-04009	21.2	M	FTDR	Completed	INSTI	1stline
TASO Soroti	SOR-09-04879	21.2	F	FBIM	Completed	PI	2/3 line
TASO Soroti	SOR-09-04311	21.4	F	FBIM	Completed	INSTI	1stline
Katakwi hospital	KHC07052	21.8	F	FBIM	Completed	NNRTIs	1stline
TASO Soroti	SOR-08-04234	21.9	F	CCLAD	Completed	PI	2/3 line
Katakwi hospital	KHC05857	22	F	FTDR	Completed	NNRTIs	1stline
TASO Soroti	SOR-10-04240	22.2	F	FBIM	not completed	NNRTIs	1stline
TASO Soroti	SOR-14-04270	22.2	F	CCLAD	Completed	NNRTIs	1stline
TASO Soroti	SOR-17-04054	22.2	F	FTDR	Completed	NNRTIs	1stline
TASO Soroti	SOR-14-04017	22.2	F	FTDR	Completed	INSTI	1stline
TASO Soroti	SOR-18-04369	22.6	F	FTDR	Completed	INSTI	1stline
TASO Soroti	SOR-06-05225	22.7	M	FBIM	Completed	PI	2/3 line
Katakwi hospital	KHC06090	22.7	F	FBIM	Completed	NNRTIs	1stline
TASO Soroti	SOR-04-00497	22.7	F	FTDR	Completed	NNRTIs	1stline
Katakwi hospital	KHC06325	22.8	M	FTDR	Completed	NNRTIs	1stline
TASO Soroti	SOR-19-04177	22.8	F	FBIM	Completed	NNRTIs	1stline
TASO Soroti	SOR-19-04209	23	F	FBIM	Completed	INSTI	1stline
TASO Soroti	SOR-07-05350	23	F	FTDR	Completed	PI	2/3 line
Katakwi hospital	KHC07234	23.1	F	FBIM	Completed	NNRTIs	1stline
TASO Soroti	SOR-12-04316	23.1	F	FTDR	Completed	INSTI	1stline
Katakwi hospital	KHC05754	23.2	F	FTDR	Completed	NNRTIs	1stline
TASO Soroti	SOR-07-05169	23.5	M	FBIM	Completed	PI	2/3 line
Katakwi hospital	KHC06074	23.6	F	FBIM	Completed	NNRTIs	1stline
TASO Soroti	SOR-09-04452	23.6	F	CCLAD	Completed	INSTI	1stline
Katakwi hospital	KHC06331	23.6	F	FBIM	Completed	NNRTIs	1stline
TASO Soroti	SOR-19-04090	23.7	F	FBIM	Completed	INSTI	1stline
Katakwi hospital	KHC05260	23.7	F	FBIM	Completed	NNRTIs	1stline
TASO Soroti	SOR-19-04106	23.7	F	FBIM	Completed	NNRTIs	1stline
Katakwi hospital	Khc02248	23.7	F	FBIM	Completed	NNRTIs	1stline
Katakwi hospital	KHC07035	23.7	F	FBIM	Completed	NNRTIs	1stline
Katakwi hospital	KHC06609	23.8	F	FBIM	Completed	NNRTIs	1stline
Katakwi hospital	KHC07387	23.8	M	FBIM	Completed	INSTI	1stline
Katakwi hospital	KHC06470	24	M	FTDR	Completed	INSTI	1stline
TASO Soroti	SOR-17-04034	24	F	CCLAD	Completed	INSTI	1stline
Katakwi hospital	KHC05276	24.1	F	FBIM	Completed	NNRTIs	1stline
TASO Soroti	SOR-14-04061	24.1	F	FTDR	Completed	INSTI	1stline
TASO Soroti	SOR-07-05613	24.2	M	FTDR	Completed	PI	2/3 line
Katakwi hospital	KHC06724	24.2	F	FTDR	Completed	INSTI	1stline
Katakwi hospital	KHC06758	24.5	F	FTDR	Completed	NNRTIs	1stline
Katakwi hospital	KHC07167	24.6	F	FBIM	Completed	NNRTIs	1stline
Katakwi hospital	Khc05569	24.6	M	FTDR	Completed	NNRTIs	1stline
Katakwi hospital	KHC06242	24.6	F	FTDR	Completed	NNRTIs	1stline
Katakwi hospital	KHC07055	24.6	F	FBIM	Completed	NNRTIs	1stline
TASO Soroti	SOR-10-04466	24.6	F	FTDR	Completed	INSTI	1stline
Katakwi hospital	Khc06469	24.6	F	FTDR	not completed	NNRTIs	1stline
Katakwi hospital	KHC04604	24.7	F	FBIM	Completed	NNRTIs	1stline
Katakwi hospital	Khco6607	24.7	F	FTDR	Completed	NNRTIs	1stline
Katakwi hospital	KHC07167	24.7	F	FBIM	Completed	NNRTIs	1stline
Katakwi hospital	KHC06242	24.7	F	FTDR	Completed	NNRTIs	1stline
Katakwi hospital	KHC06025	24.8	F	FBIM	Completed	NNRTIs	1stline
Katakwi hospital	KHC05406	25	F	FBIM	Completed	NNRTIs	1stline
TASO Soroti	SOR-17-04135	25.1	M	FBIM	not completed	PI	2/3 line
TASO Soroti	SOR-06-05211	25.1	F	FTDR	Completed	INSTI	1stline
TASO Soroti	SOR-09-04540	25.1	F	CDDP	not completed	PI	2/3 line
TASO Soroti	SOR-07-04007	25.2	F	FTDR	Completed	PI	2/3 line
TASO Soroti	SOR-19-04245	25.2	F	FTDR	Completed	INSTI	1stline
TASO Soroti	SOR-04-00871	25.3	F	FTDR	not completed	INSTI	1stline
Katakwi hospital	Khc06925	25.6	F	FTDR	Completed	NNRTIs	1stline
TASO Soroti	SOR-18-04576	25.6	M	FBIM	not completed	INSTI	1stline
Katakwi hospital	KHC06044	25.7	F	FBIM	Completed	NNRTIs	1stline
Katakwi hospital	KHC06598	25.7	M	FBIM	Completed	NNRTIs	1stline
Katakwi hospital	KHC06562	25.7	F	FBIM	Completed	NNRTIs	1stline
Katakwi hospital	KHC02990	25.7	F	FBG	Completed	PI	2/3 line
Katakwi hospital	KHC06477	25.7	F	FBIM	Completed	NNRTIs	1stline
TASO Soroti	SOR-07-04528	25.8	M	FTDR	Completed	INSTI	1stline
Katakwi hospital	KHC07110	25.8	F	FBIM	Completed	NNRTIs	1stline
Katakwi hospital	KHC05015	25.9	F	FTDR	Completed	NNRTIs	1stline
Katakwi hospital	KHC04179	25.9	F	FBIM	Completed	NNRTIs	1stline
TASO Soroti	SOR-19-04251	26.1	M	FBIM	Completed	INSTI	1stline
TASO Soroti	SOR-18-04051	26.1	F	FTDR	Completed	INSTI	1stline
TASO Soroti	SOR-18-04053	26.1	F	FTDR	not completed	INSTI	1stline
Katakwi hospital	KHC06016	26.1	F	FBIM	Completed	NNRTIs	1stline
TASO Soroti	SOR-14-04086	26.2	F	CCLAD	Completed	INSTI	1stline
TASO Soroti	SOR-19-04017	26.3	M	FTDR	not completed	INSTI	1stline
Katakwi hospital	KHC07123	26.6	F	FBIM	Completed	NNRTIs	1stline
Katakwi hospital	KHC05088	26.6	F	CCLAD	not completed	NNRTIs	1stline
Katakwi hospital	Khc02863	26.6	F	FTDR	Completed	NNRTIs	1stline
Katakwi hospital	Khc05898	26.7	M	FBIM	Completed	NNRTIs	2/3 line
TASO Soroti	SOR-16-04003	26.8	F	FBIM	Completed	INSTI	1stline
TASO Soroti	SOR-16-04127	26.8	F	FTDR	Completed	NNRTIs	1stline
Katakwi hospital	KHC06637	26.8	F	FBIM	Completed	NNRTIs	1stline
TASO Soroti	SOR-19-04156	26.9	F	FBG	Completed	NNRTIs	1stline
Katakwi hospital	KHC07312	27	F	FBIM	Completed	NNRTIs	1stline
Katakwi hospital	KHC04844	27	F	FTDR	Completed	NNRTIs	1stline
Katakwi hospital	Khc05229	27	F	FTDR	Completed	NNRTIs	1stline
Katakwi hospital	KHC04963	27	F	FBIM	Completed	NNRTIs	1stline
TASO Soroti	SOR-18-04484	27.1	F	FTDR	Completed	INSTI	1stline
Katakwi hospital	KHC05878	27.1	F	FBIM	Completed	NNRTIs	1stline
TASO Soroti	SOR-19-04154	27.2	F	FBIM	not completed	NNRTIs	1stline
Katakwi hospital	KHC06739	27.2	F	FBIM	Completed	NNRTIs	1stline
TASO Soroti	SOR-18-04106	27.2	F	FTDR	Completed	NNRTIs	1stline
TASO Soroti	SOR-18-04669	27.3	F	FTDR	not completed	INSTI	1stline
Katakwi hospital	KHC00945	27.5	F	FTDR	Completed	NNRTIs	1stline
Katakwi hospital	KHC01912	27.6	F	FBIM	Completed	NNRTIs	1stline
Katakwi hospital	Khc06453	27.6	M	FTDR	Completed	INSTI	1stline
Katakwi hospital	KHC05131	27.6	F	FTDR	not completed	NNRTIs	1stline
Katakwi hospital	KCH01912	27.6	F	FBIM	Completed	NNRTIs	1stline
Katakwi hospital	Khco6899	27.7	F	FTDR	Completed	NNRTIs	1stline
Katakwi hospital	KHC05862	27.7	F	FBIM	Completed	NNRTIs	1stline
Katakwi hospital	KHC04269	27.7	F	FBIM	Completed	NNRTIs	1stline
Katakwi hospital	kHC04818	27.7	F	FBIM	Completed	NNRTIs	1stline
Katakwi hospital	KHC05153	27.8	F	FBIM	Completed	NNRTIs	1stline
TASO Soroti	SOR-19-04075	27.9	F	FBIM	Completed	INSTI	1stline
Katakwi hospital	KHC07329	28	F	FBIM	Completed	NNRTIs	1stline
Katakwi hospital	KHC07246	28	F	FTDR	Completed	NNRTIs	1stline
Katakwi hospital	KHC07312	28	F	FBIM	Completed	NNRTIs	1stline
TASO Soroti	SOR-18-04126	28	F	FBIM	Completed	NNRTIs	1stline
TASO Soroti	SOR-19-04241	28.1	F	FTDR	Completed	INSTI	1stline
TASO Soroti	SOR-16-04041	28.1	F	CCLAD	Completed	INSTI	1stline
TASO Soroti	SOR-14-04151	28.3	F	FTDR	Completed	NNRTIs	1stline
TASO Soroti	SOR-09-00552	28.3	F	CCLAD	Completed	NNRTIs	1stline
Katakwi hospital	KHC07023	28.6	F	FBIM	Completed	NNRTIs	1stline
Katakwi hospital	Khc06892	28.6	F	FTDR	Completed	NNRTIs	1stline
Katakwi hospital	KHC04679	28.6	F	FBIM	Completed	NNRTIs	1stline
Katakwi hospital	Khc02741	28.6	F	FTDR	not completed	NNRTIs	1stline
Katakwi hospital	KHC05090	28.7	F	FBIM	not completed	NNRTIs	1stline
Katakwi hospital	KHC06005	28.7	F	FBIM	Completed	NNRTIs	1stline
Katakwi hospital	KHC01954	28.7	F	FTDR	not completed	NNRTIs	1stline
Katakwi hospital	Khco5761	28.7	F	FTDR	Completed	NNRTIs	1stline
Katakwi hospital	Khc07159	28.7	F	FTDR	Completed	NNRTIs	1stline
Katakwi hospital	KHC02503	28.8	M	FTDR	Completed	NNRTIs	1stline
Katakwi hospital	KHC07384	28.9	F	FBIM	Completed	NNRTIs	1stline
TASO Soroti	SOR-18-04727	29.1	M	FBIM	Completed	INSTI	1stline
TASO Soroti	SOR-09-04805	29.1	F	CCLAD	Completed	INSTI	1stline
Katakwi hospital	KHC05276	29.1	F	FTDR	Completed	NNRTIs	1stline
TASO Soroti	SOR-19-04029	29.1	F	FTDR	Completed	NNRTIs	1stline
TASO Soroti	SOR-18-04644	29.2	F	FTDR	Completed	INSTI	1stline
TASO Soroti	SOR-16-04047	29.2	M	CDDP	Completed	INSTI	1stline
TASO Soroti	SOR-19-04036	29.3	M	FBIM	not completed	INSTI	1stline
TASO Soroti	SOR-19-04200	29.3	F	FBIM	not completed	INSTI	1stline
Katakwi hospital	KHC03837	29.4	F	FBIM	Completed	NNRTIs	2/3 line
Katakwi hospital	KHC01516	29.5	F	FBIM	Completed	NNRTIs	1stline
Katakwi hospital	KHC05715	29.6	F	FTDR	Completed		1stline
Katakwi hospital	KHC06605	29.6	F	FBIM	not completed	NNRTIs	1stline
Katakwi hospital	Khc02873	29.6	F	FTDR	Completed	NNRTIs	1stline
Katakwi hospital	Khc03833	29.6	F	FTDR	Completed	NNRTIs	1stline
Katakwi hospital	Khc05999	29.6	F	FBIM	Completed	NNRTIs	2/3 line
Katakwi hospital	KHC05828	29.7	M	FBIM	Completed	PI	2/3 line
Katakwi hospital	Khc07417	29.7	F	FBIM	Completed	NNRTIs	1stline
Katakwi hospital	Khc01305	29.7	F	FTDR	Completed	NNRTIs	1stline
Katakwi hospital	KHC04389	29.8	M	FTDR	Completed	INSTI	1stline
Katakwi hospital	KHC06967	29.8	M	FTDR	Completed	NNRTIs	1stline
Katakwi hospital	KHC06009	29.9	F	FBIM	Completed	NNRTIs	1stline
Katakwi hospital	KHC07296	29.9	F	FBIM	Completed	NNRTIs	1stline
Katakwi hospital	KHC05508	30	M	FTDR	Completed	INSTI	1stline
Katakwi hospital	KHC04607	30	F	FBIM	Completed	NNRTIs	1stline
Katakwi hospital	KHC02518	30	F	FBIM	Completed	NNRTIs	1stline
TASO Soroti	SOR-18-04192	30	F	FBIM	not completed	INSTI	1stline
Katakwi hospital	KHC02318	30.3	F	FTDR	Completed	NNRTIs	1stline
Katakwi hospital	KHC05712	30.3	F	FTDR	Completed	NNRTIs	1stline
Katakwi hospital	KHC06627	30.4	F	FBIM	Completed	NNRTIs	1stline
Katakwi hospital	Khc00120	30.5	F	FBIM	Completed	NNRTIs	1stline
TASO Soroti	SOR-19-04014	30.5	M	FBIM	Completed	INSTI	1stline
Katakwi hospital	KHC04810	30.5	F	FTDR	not completed	NNRTIs	1stline
Katakwi hospital	Khc07412	30.5	F	FBIM	not completed	NNRTIs	1stline
Katakwi hospital	Khc01977	30.6	F	CCLAD	Completed	NNRTIs	1stline
Katakwi hospital	KHC07023	30.6	F	FBIM	Completed	NNRTIs	1stline
Katakwi hospital	KHC06763	30.6	F	FBIM	Completed	NNRTIs	1stline
Katakwi hospital	KHC07254	30.6	F	FTDR	Completed	NNRTIs	1stline
Katakwi hospital	KHC07299	30.6	M	FBIM	Completed	NNRTIs	1stline
Katakwi hospital	KHC07403	30.6	F	FBIM	Completed	INSTI	1stline
Katakwi hospital	KHC07314	30.6	M	FBIM	Completed	NNRTIs	1stline
Katakwi hospital	KHC07418	30.6	F	FBIM	Completed	NNRTIs	1stline
Katakwi hospital	KHC06892	30.6	F	FTDR	Completed	INSTI	1stline
Katakwi hospital	KHC05573	30.7	F	FBIM	Completed	INSTI	1stline
Katakwi hospital	KHC05695	30.7	F	FBIM	Completed	NNRTIs	1stline
Katakwi hospital	Khc06851	30.7	F	FTDR	Completed	NNRTIs	1stline
Katakwi hospital	Khc05695	30.7	F	FTDR	Completed	NNRTIs	1stline
Katakwi hospital	KHC02133	30.7	F	FBIM	Completed	NNRTIs	1stline
TASO Soroti	SOR-19-04001	30.7	M	FBIM	not completed	INSTI	1stline
Katakwi hospital	KHC04802	30.7	F	FBIM	Completed	NNRTIs	1stline
Katakwi hospital	KHC03908	30.7	M	FTDR	Completed	NNRTIs	1stline
Katakwi hospital	KHC01979	30.7	F	FTDR	Completed	NNRTIs	1stline
Katakwi hospital	Khc02136	30.8	M	FTDR	Completed	INSTI	1stline
TASO Soroti	SOR-16-04066	30.8	F	FTDR	Completed	INSTI	1stline
Katakwi hospital	KHC06726	30.8	F	FTDR	Completed	NNRTIs	1stline
TASO Soroti	SOR-17-04106	31	F	FBIM	Completed	NNRTIs	1stline
TASO Soroti	SOR-17-04006	31	F	FTDR	Completed	INSTI	1stline
Katakwi hospital	KHC07403	31	F	FTDR	Completed	INSTI	1stline
TASO Soroti	SOR-19-04175	31.1	M	FBIM	not completed	INSTI	1stline
TASO Soroti	SOR-09-04268	31.1	F	CDDP	Completed	INSTI	1stline
TASO Soroti	SOR-15-04195	31.2	F	FTDR	Completed	INSTI	1stline
TASO Soroti	SOR-19-04239	31.2	M	FBIM	Completed	INSTI	1stline
TASO Soroti	SOR-19-04055	31.3	F	FBIM	not completed	INSTI	1stline
TASO Soroti	SOR-09-04143	31.3	F	FTDR	Completed	NNRTIs	1stline
Katakwi hospital	Khc06529	31.5	M	FTDR	Completed	NNRTIs	1stline
Katakwi hospital	KHC07045	31.5	F	FBIM	not completed	NNRTIs	1stline
TASO Soroti	SOR-18-04702	31.5	F	FTDR	not completed	INSTI	1stline
Katakwi hospital	KHC05627	31.6	F	FBIM	Completed	NNRTIs	1stline
Katakwi hospital	Khc05546	31.6	M	FBG	Completed	NNRTIs	1stline
Katakwi hospital	KHC07185	31.6	F	FTDR	Completed	NNRTIs	1stline
Katakwi hospital	KHC04823	31.6	M	FTDR	Completed	NNRTIs	1stline
Katakwi hospital	KHC07407	31.6	F	FBIM	Completed	NNRTIs	1stline
Katakwi hospital	Khc04980	31.6	F	FTDR	Completed	NNRTIs	1stline
Katakwi hospital	KHC07275	31.7	M	FBIM	Completed	INSTI	1stline
Katakwi hospital	KHC06602	31.7	F	FBIM	Completed	NNRTIs	1stline
Katakwi hospital	KHC07316	31.7	F	FBIM	Completed	NNRTIs	1stline
Katakwi hospital	Khc05608	31.7	M	FTDR	Completed	NNRTIs	1stline
Katakwi hospital	KHC07211	31.7	F	FTDR	Completed	NNRTIs	1stline
Katakwi hospital	Khc04151	31.7	F	FTDR	Completed	PI	2/3 line
Katakwi hospital	KHC05627	31.8	F	FBIM	Completed	NNRTIs	1stline
TASO Soroti	SOR-18-04221	31.8	M	FTDR	Completed	INSTI	1stline
Katakwi hospital	KHC06909	32	F	FBIM	Completed	NNRTIs
TASO Soroti	SOR-04-01254	32.1	F	CCLAD	Completed	INSTI	1stline
TASO Soroti	SOR-19-04013	32.1	F	FTDR	Completed	NNRTIs	1stline
Katakwi hospital	KHC06729	32.1	F	FBIM	Completed	NNRTIs	1stline
TASO Soroti	SOR-14-04229	32.2	M	CCLAD	Completed	INSTI	1stline
Katakwi hospital	KHC02363	32.3	F	FTDR	Completed	NNRTIs	1stline
Katakwi hospital	Khc05606	32.3	F	CCLAD	Completed	NNRTIs	1stline
TASO Soroti	SOR-19-04242	32.3	M	FBG	not completed	INSTI	1stline
Katakwi hospital	KHC04493	32.4	F	FBIM	Completed	NNRTIs	1stline
TASO Soroti	SOR-16-04082	32.4	M	FTDR	Completed	INSTI	1stline
TASO Soroti	SOR-12-04414	32.4	F	FTDR	not completed	INSTI	1stline
Katakwi hospital	Khc02044	32.5	F	FTDR	Completed	NNRTIs	1stline
Katakwi hospital	KHC07404	32.6	F	FBIM	Completed	NNRTIs	1stline
Katakwi hospital	KHC05460	32.6	F	FBIM	Completed	NNRTIs	1stline
Katakwi hospital	KHC06394	32.6	F	FTDR	Completed	NNRTIs	1stline
Katakwi hospital	KHC01523	32.6	F	FTDR	Completed	NNRTIs	1stline
Katakwi hospital	KHC06540	32.7	F	FTDR	Completed	NNRTIs	1stline
Katakwi hospital	KHC05075	32.7	F	FBIM	Completed	NNRTIs	1stline
Katakwi hospital	KHC05655	32.7	F	FBIM	Completed	NNRTIs	1stline
Katakwi hospital	Khc01623	32.7	F	FTDR	Completed	NNRTIs	1stline
Katakwi hospital	KHC05328	32.7	M	FTDR	Completed	INSTI	1stline
Katakwi hospital	Khc06019	32.7	F	FTDR	Completed	NNRTIs	1stline
Katakwi hospital	KHC06679	32.7	F	FTDR	Completed	NNRTIs	1stline
Katakwi hospital	Khco5655	32.7	F	FTDR	Completed	NNRTIs	1stline
TASO Soroti	SOR-19-04047	32.8	M	FBIM	Completed	INSTI	1stline
Katakwi hospital	KHC04626	32.8	M	FTDR	Completed	NNRTIs	2/3 line
Katakwi hospital	KHC06608	32.8	M	FTDR	Completed	NNRTIs	1stline
Katakwi hospital	Khc04380	32.8	M	FTDR	Completed	INSTI	1stline
Katakwi hospital	Khc04158	32.9	F	FTDR	Completed	NNRTIs	1stline
Katakwi hospital	KHC01640	32.9	F	FBIM	Completed	NNRTIs	1stline
TASO Soroti	SOR-13-04380	33.1	M	FTDR	Completed	PI	2/3 line
TASO Soroti	SOR-08-05289	33.1	F	FTDR	Completed	PI	2/3 line
TASO Soroti	SOR-09-04238	33.2	F	FTDR	Completed	INSTI	1stline
TASO Soroti	SOR-19-04056	33.2	F	FBIM	Completed	INSTI	1stline
Katakwi hospital	KHC06401	33.2	M	FTDR	Completed	INSTI	1stline
TASO Soroti	SOR-12-04375	33.2	F	FBIM	Completed	INSTI	1stline
TASO Soroti	SOR-14-04170	33.2	F	FTDR	Completed	INSTI	1stline
TASO Soroti	SOR-15-04144	33.2	M	FBG	Completed	INSTI	1stline
TASO Soroti	SOR-08-04883	33.2	F	CCLAD	Completed	INSTI	1stline
Katakwi hospital	KHC07502	33.5	F	FBIM	Completed	NNRTIs	1stline
Katakwi hospital	KHC06074	33.5	F	FBIM	Completed	NNRTIs	1stline
TASO Soroti	SOR-05-05740	33.5	F	CCLAD	not completed	INSTI	1stline
TASO Soroti	SOR-19-04233	33.6	M	FTDR	Completed	INSTI	1stline
Katakwi hospital	Khc06846	33.6	M	FTDR	not completed	NNRTIs	1stline
Katakwi hospital	Khc04074	33.6	M	FBIM	Completed	NNRTIs	1stline
TASO Soroti	SOR-19-04252	33.6	F	FTDR	Completed	NNRTIs	1stline
Katakwi hospital	KHC05717	33.6	F	FTDR	Completed	NNRTIs	1stline
Katakwi hospital	KHC04792	33.6	M	FTDR	Completed	INSTI	1stline
Katakwi hospital	Khc03855	33.6	F	FTDR	Completed	NNRTIs	1stline
Katakwi hospital	KHC05658	33.6	F	FBIM	Completed	NNRTIs	1stline
Katakwi hospital	KHC06909	33.6	F	FBIM	Completed	NNRTIs	1stline
Katakwi hospital	Khco6064	33.6	F	FBIM	Completed	NNRTIs	1stline
TASO Soroti	SOR-18-04124	33.6	F	FBIM	Completed	NNRTIs	1stline
Katakwi hospital	Khc04800	33.7	F	FBG	Completed	NNRTIs	1stline
Katakwi hospital	KHC04431	33.7	M	FTDR	Completed	INSTI	1stline
Katakwi hospital	KHC01258	33.7	M	FTDR	Completed	NNRTIs	1stline
Katakwi hospital	Khc01402	33.7	F	FTDR	Completed	PI	2/3 line
Katakwi hospital	Khc03604	33.7	F	FBIM	Completed	PI	1stline
Katakwi hospital	KHC04753	33.7	F	FBIM	Completed	INSTI	1stline
Katakwi hospital	Khc02566	33.8	F	FTDR	Completed	NNRTIs	1stline
TASO Soroti	SOR-18-04220	34	M	FTDR	Completed	INSTI	1stline
Katakwi hospital	KHC01786	34	F	FBIM	Completed	NNRTIs	1stline
Katakwi hospital	KHC04536	34.1	F	FTDR	Completed	PI	2/3 line
TASO Soroti	SOR-16-04119	34.1	F	CCLAD	Completed	NNRTIs	1stline
TASO Soroti	SOR-10-04229	34.1	F	FTDR	Completed	NNRTIs	1stline
Katakwi hospital	KHC05331	34.1	F	FBIM	Completed	NNRTIs	1stline
TASO Soroti	SOR-14-04123	34.1	F	FBIM	not completed	NNRTIs	1stline
TASO Soroti	SOR-17-04016	34.1	M	FTDR	Completed	INSTI	1stline
TASO Soroti	SOR-10-04488	34.1	M	CDDP	Completed	PI	1stline
TASO Soroti	SOR-10-04592	34.1	F	FTDR	not completed	NNRTIs	1stline
Katakwi hospital	KHC02631	34.1	F	FBIM	Completed	NNRTIs	1stline
Katakwi hospital	KHC05053	34.1	M	CCLAD	Completed	INSTI	1stline
TASO Soroti	SOR-18-04163	34.1	M	FBG	not completed	INSTI	1stline
TASO Soroti	SOR-12-04052	34.2	F	FTDR	Completed	NNRTIs	1stline
Katakwi hospital	KHC01900	34.2	F	FBIM	Completed	NNRTIs	1stline
TASO Soroti	SOR-17-04113	34.2	F	FBIM	not completed	NNRTIs	1stline
TASO Soroti	SOR-09-04515	34.2	F	FTDR	Completed	PI	2/3 line
TASO Soroti	SOR-18-04235	34.2	F	FBIM	not completed	INSTI	1stline
Katakwi hospital	KHC02645	34.2	M	FTDR	Completed	NNRTIs	1stline
TASO Soroti	SOR-09-04341	34.2	F	FTDR	not completed	INSTI	1stline
Katakwi hospital	Khc05577	34.4	F	FBIM	Completed	NNRTIs	1stline
TASO Soroti	SOR-07-04102	34.5	M	FBIM	Completed	INSTI	1stline
TASO Soroti	SOR-14-04269	34.5	F	FTDR	Completed	NNRTIs	1stline
Katakwi hospital	KHC05848	34.6	M	FTDR	Completed	INSTI	1stline
TASO Soroti	SOR-18-04105	34.6	F	FBIM	not completed	NNRTIs	1stline
Katakwi hospital	KHC02390	34.6	F	FTDR	Completed	NNRTIs	1stline
Katakwi hospital	KHC07276	34.6	F	FBIM	Completed	NNRTIs	1stline
TASO Soroti	SOR-19-04225	34.6	F	FBIM	not completed	INSTI	1stline
Katakwi hospital	KHC05278	34.6	F	FBIM	Completed	NNRTIs	1stline
Katakwi hospital	KHC01786	34.7	F	FBIM	Completed	NNRTIs	1stline
Katakwi hospital	Khc05899	34.7	M	FTDR	Completed	NNRTIs	1stline
Katakwi hospital	KHC00908	34.7	F	FBIM	Completed	NNRTIs	1stline
Katakwi hospital	KHC06115	34.7	F	FBIM	Completed	NNRTIs	1stline
Katakwi hospital	Khc01248	34.7	F	FBIM	Completed	NNRTIs	1stline
Katakwi hospital	KHC05905	34.7	F	FBIM	Completed	NNRTIs	1stline
Katakwi hospital	KHC04812	34.7	M	FTDR	Completed	INSTI	1stline
Katakwi hospital	KHC02403	34.7	F	FTDR	not completed	INSTI	1stline
TASO Soroti	SOR-14-04091	34.7	F	FTDR	not completed	NNRTIs	1stline
Katakwi hospital	KHC07113	34.7	M	FBIM	Completed	NNRTIs	1stline
Katakwi hospital	Khc05692	34.7	F	FTDR	Completed	NNRTIs	1stline
TASO Soroti	SOR-11-04014	34.7	F	FTDR	Completed	INSTI	1stline
Katakwi hospital	KHC02631	34.8	F	FBIM	Completed	NNRTIs	1stline
TASO Soroti	SOR-14-04081	34.8	F	FTDR	Completed	INSTI	1stline
Katakwi hospital	KHC05879	34.8	F	FTDR	Completed	NNRTIs	1stline
Katakwi hospital	KHC01640	34.9	F	FBIM	Completed	NNRTIs	1stline
Katakwi hospital	KHC05957	34.9	F	FBIM	Completed	NNRTIs	1stline
TASO Soroti	SOR-17-04073	34.9	F	FTDR	Completed	INSTI	1stline
TASO Soroti	SOR-15-04013	34.9	M	FBIM	Completed	INSTI	1stline
TASO Soroti	SOR-13-04138	35	F	FTDR	Completed	INSTI	1stline
Katakwi hospital	KHC01460	35	F	FTDR	Completed	NNRTIs	1stline
Katakwi hospital	KHC04437	35.1	F	FTDR	Completed	NNRTIs	1stline
TASO Soroti	SOR-04-00745	35.2	F	CCLAD	Completed	INSTI	1stline
TASO Soroti	SOR-13-04049	35.2	F	FTDR	not completed	INSTI	1stline
TASO Soroti	SOR-12-04193	35.2	F	FBIM	not completed	NNRTIs	1stline
TASO Soroti	SOR-13-04133	35.2	M	FBIM	not completed	PI	2/3 line
TASO Soroti	SOR-04-00891	35.2	F	FBG	Completed	INSTI	1stline
TASO Soroti	SOR-15-04102	35.2	F	FTDR	Completed	INSTI	1stline
TASO Soroti	SOR-09-04389	35.2	M	CDDP	Completed	INSTI	1stline
TASO Soroti	SOR-09-04382	35.2	F	CDDP	Completed	INSTI	1stline
Katakwi hospital	KHC05336	35.4	F	FBIM	Completed	NNRTIs	1stline
Katakwi hospital	KHC07342	35.5	F	FBIM	Completed	NNRTIs	1stline
Katakwi hospital	KHC05459	35.5	M	FTDR	Completed	INSTI	1stline
Katakwi hospital	Khc02726	35.5	F	FTDR	Completed	NNRTIs	1stline
Katakwi hospital	Khc02734	35.6	F	FBIM	Completed	NNRTIs	1stline
Katakwi hospital	KHC04441	35.6	F	CCLAD	Completed	NNRTIs	1stline
Katakwi hospital	Khc05001	35.6	F	FTDR	not completed	PI	2/3 line
Katakwi hospital	Khc01924	35.6	F	CCLAD	Completed	NNRTIs	1stline
Katakwi hospital	KHC05909	35.6	F	FBIM	Completed	NNRTIs	1stline
Katakwi hospital	KHC01924	35.6	F	FTDR	Completed	NNRTIs	1stline
Katakwi hospital	KHC03637	35.6	F	FBIM	Completed	NNRTIs	2/3 line
TASO Soroti	SOR-11-04257	35.6	F	CCLAD	Completed	INSTI	1stline
Katakwi hospital	KHC05025	35.6	M	FTDR	Completed	INSTI	1stline
Katakwi hospital	KHC03637	35.6	F	FBIM	Completed	NNRTIs	1stline
Katakwi hospital	KHC04623	35.6	F	FBIM	Completed	NNRTIs	1stline
Katakwi hospital	KHC04952	35.7	F	FTDR	Completed	INSTI	1stline
Katakwi hospital	KHC01068	35.7	F	FBIM	Completed	NNRTIs	1stline
Katakwi hospital	KHC04477	35.7	F	FTDR	Completed	NNRTIs	1stline
Katakwi hospital	KHC04497	35.7	M	FTDR	Completed	NNRTIs	1stline
Katakwi hospital	KHC00908	35.7	F	FBIM	Completed	NNRTIs	1stline
Katakwi hospital	Khc04905	35.7	F	FTDR	Completed	PI	2/3 line
Katakwi hospital	KHC06550	35.8	M	FTDR	Completed	NNRTIs	1stline
TASO Soroti	SOR-08-05131	35.8	M	CCLAD	Completed	INSTI	1stline
TASO Soroti	SOR-10-04682	35.8	M	CDDP	Completed	INSTI	1stline
TASO Soroti	SOR-18-04719	35.8	M	FBG	not completed	INSTI	1stline
TASO Soroti	SOR-10-04710	35.9	M	FTDR	not completed	INSTI	2/3 line
TASO Soroti	SOR-17-04197	35.9	M	FTDR	not completed	INSTI	1stline
TASO Soroti	SOR-16-04005	35.9	F	FBIM	Completed	PI	2/3 line
Katakwi hospital	KHC05378	35.9	M	FTDR	Completed	INSTI	1stline
Katakwi hospital	KHC02554	36	F	FBIM	Completed	NNRTIs	1stline
TASO Soroti	SOR-14-04232	36	M	FBIM	not completed	INSTI	1stline
TASO Soroti	SOR-13-04204	36.1	F	CCLAD	Completed	INSTI	1stline
TASO Soroti	SOR-14-04158	36.1	M	FBIM	Completed	INSTI	1stline
Katakwi hospital	KHC03418	36.1	F	FBIM	Completed	NNRTIs	1stline
TASO Soroti	SOR-18-04717	36.1	M	FBIM	not completed	INSTI	1stline
TASO Soroti	SOR-07-04832	36.1	F	CCLAD	not completed	INSTI	1stline
Katakwi hospital	Khc04718	36.1	M	FBIM	Completed	PI	2/3 line
TASO Soroti	SOR-10-04668	36.2	M	CCLAD	Completed	INSTI	1stline
TASO Soroti	SOR-09-04726	36.2	M	CDDP	Completed	INSTI	1stline
TASO Soroti	SOR-18-04104	36.2	F	CCLAD	not completed	NNRTIs	1stline
TASO Soroti	SOR-09-04608	36.2	F	CDDP	Completed	NNRTIs
TASO Soroti	SOR-07-05409	36.2	M	CDDP	Completed	INSTI	1stline
TASO Soroti	SOR-07-04209	36.2	F	FTDR	Completed	INSTI	1stline
TASO Soroti	SOR-12-04246	36.2	F	FTDR	not completed	NNRTIs	1stline
TASO Soroti	SOR-07-05714	36.2	F	CCLAD	Completed	NNRTIs	1stline
TASO Soroti	SOR-08-04363	36.2	F	FBIM	not completed	INSTI	1stline
Katakwi hospital	KHC00949	36.3	F	FBIM	Completed	NNRTIs	1stline
TASO Soroti	SOR-19-04259	36.4	M	FBG	not completed	NNRTIs	1stline
Katakwi hospital	KHC01775	36.4	F	FBIM	Completed	INSTI	1stline
Katakwi hospital	KHC06333	36.5	M	FTDR	Completed	INSTI	1stline
Katakwi hospital	Khco6853	36.6	F	FTDR	Completed	NNRTIs	1stline
Katakwi hospital	Khc05097	36.6	F	FTDR	Completed	NNRTIs	1stline
Katakwi hospital	Khc01883	36.6	F	FTDR	Completed	NNRTIs	1stline
Katakwi hospital	KHC02632	36.6	F	FTDR	Completed	NNRTIs	1stline
Katakwi hospital	KHC05173	36.6	F	FTDR	Completed	NNRTIs	1stline
TASO Soroti	SOR-06-04282	36.6	F	CDDP	Completed	NNRTIs	1stline
Katakwi hospital	KHC05102	36.6	M	FTDR	Completed	NNRTIs	1stline
Katakwi hospital	KHC06086	36.7	F	FBIM	Completed	NNRTIs	1stline
TASO Soroti	SOR-08-04213	36.7	F	CDDP	Completed	NNRTIs	1stline
TASO Soroti	SOR-19-04192	36.7	F	FBG	Completed	INSTI	1stline
Katakwi hospital	KHC01599	36.7	F	FBIM	Completed	NNRTIs	1stline
Katakwi hospital	KHC02453	36.7	F	FBIM	Completed	NNRTIs	1stline
Katakwi hospital	KHC07170	36.7	F	FBIM	Completed	NNRTIs	1stline
TASO Soroti	SOR-14-04107	36.7	M	CDDP	Completed	INSTI	1stline
Katakwi hospital	KHC06086	36.7	F	FBIM	Completed	NNRTIs	1stline
TASO Soroti	SOR-18-04579	36.8	M	FBIM	Completed	INSTI	1stline
Katakwi hospital	KHC06600	36.8	M	FTDR	Completed	INSTI	1stline
TASO Soroti	SOR-10-04725	36.9	F	FBIM	Completed	INSTI	1stline
TASO Soroti	SOR-11-04384	36.9	F	FTDR	Completed	NNRTIs	1stline
Katakwi hospital	Khc01604	37	F	FTDR	Completed	INSTI	1stline
Katakwi hospital	KHC07077	37	F	FTDR	Completed	NNRTIs	1stline
Katakwi hospital	KHC05673	37.1	M	FTDR	Completed	NNRTIs	1stline
TASO Soroti	SOR-12-04228	37.1	F	CCLAD	Completed	INSTI	1stline
TASO Soroti	SOR-18-04415	37.1	F	FTDR	Completed	INSTI	1stline
TASO Soroti	SOR-08-05294	37.1	M	CCLAD	Completed	INSTI	1stline
TASO Soroti	SOR-06-04842	37.1	F	FBIM	Completed	PI	2/3 line
TASO Soroti	SOR-11-04133	37.2	F	CDDP	Completed	INSTI	1stline
Katakwi hospital	KHC05873	37.2	M	FTDR	Completed	INSTI	1stline
TASO Soroti	SOR-08-04127	37.2	F	FTDR	not completed	PI	2/3 line
TASO Soroti	SOR-12-04312	37.2	F	FBIM	Completed	NNRTIs	1stline
TASO Soroti	SOR-18-04021	37.2	M	FBIM	not completed	INSTI	2/3 line
TASO Soroti	SOR-08-04570	37.2	F	CCLAD	Completed	PI	2/3 line
Katakwi hospital	Khc06592	37.2	F	FBIM	Completed	NNRTIs	1stline
TASO Soroti	SOR-07-00762	37.2	F	FTDR	Completed	INSTI	1stline
TASO Soroti	SOR-13-04221	37.2	F	CDDP	Completed	INSTI	1stline
TASO Soroti	SOR-15-04059	37.3	M	FTDR	not completed	INSTI	1stline
TASO Soroti	SOR-18-04670	37.3	F	FTDR	Completed	PI	2/3 line
Katakwi hospital	Khc06700	37.4	F	FTDR	Completed	INSTI	1stline
TASO Soroti	SOR-19-04219	37.6	F	FBIM	Completed	INSTI	1stline
Katakwi hospital	KHC03473	37.6	F	FTDR	Completed	PI	1stline
Katakwi hospital	KHC06504	37.6	M	FTDR	Completed	INSTI	1stline
Katakwi hospital	KHC00214	37.6	F	FTDR	Completed	INSTI	1stline
Katakwi hospital	KHC05783	37.6	M	FTDR	Completed	INSTI	1stline
Katakwi hospital	Khc06861	37.6	M	FTDR	Completed	NNRTIs	1stline
Katakwi hospital	Khc04173	37.6	F	FBIM	Completed	NNRTIs	1stline
Katakwi hospital	KHC06568	37.7	F	FBIM	Completed	NNRTIs	1stline
Katakwi hospital	KHC07120	37.7	F	FTDR	Completed	NNRTIs	1stline
Katakwi hospital	KHC05592	37.7	F	FTDR	Completed	NNRTIs	1stline
Katakwi hospital	KHC02943	37.7	F	FBIM	Completed	NNRTIs	1stline
Katakwi hospital	KHC05741	37.7	F	FBIM	Completed	NNRTIs	1stline
Katakwi hospital	KHC02064	37.7	M	FTDR	Completed	INSTI	1stline
Katakwi hospital	Khc06542	37.7	F	FTDR	Completed	NNRTIs	1stline
Katakwi hospital	KHC06409	37.8	F	FTDR	Completed	PI	1stline
Katakwi hospital	KHC06921	37.8	M	FTDR	Completed	INSTI	1stline
Katakwi hospital	Khc05061	37.8	F	FTDR	Completed	NNRTIs	1stline
Katakwi hospital	KHC07141	37.8	F	FBIM	Completed	NNRTIs	1stline
Katakwi hospital	KHC06547	38	M	FTDR	Completed	INSTI	1stline
Katakwi hospital	KHC04522	38	F	FBIM	Completed	NNRTIs	1stline
Katakwi hospital	Khc06581	38	F	FTDR	Completed	NNRTIs	1stline
TASO Soroti	SOR-07-04476	38.1	M	CCLAD	Completed	INSTI	1stline
TASO Soroti	SOR-06-04094	38.1	F	CCLAD	Completed	INSTI	1stline
TASO Soroti	SOR-12-04187	38.1	M	CCLAD	Completed	INSTI	1stline
TASO Soroti	SOR-10-04024	38.1	F	CDDP	Completed	INSTI	1stline
TASO Soroti	SOR-10-04576	38.2	M	CDDP	Completed	INSTI	1stline
TASO Soroti	SOR-11-04258	38.2	F	FTDR	Completed	INSTI	1stline
TASO Soroti	SOR-07-05438	38.2	F	CCLAD	Completed	INSTI	1stline
TASO Soroti	SOR-18-04635	38.2	M	FTDR	Completed	INSTI	1stline
TASO Soroti	SOR-18-04613	38.3	M	FTDR	Completed	INSTI	1stline
TASO Soroti	SOR-09-04757	38.3	F	FTDR	Completed	INSTI	1stline
TASO Soroti	SOR-09-04631	38.3	F	FBIM	not completed	INSTI	1stline
TASO Soroti	SOR-09-04419	38.3	M	CCLAD	not completed	INSTI	1stline
TASO Soroti	SOR-18-04475	38.4	F	FTDR	Completed	INSTI	1stline
Katakwi hospital	Khc01655	38.4	F	CCLAD	Completed	NNRTIs	1stline
Katakwi hospital	KHC06081	38.5	F	FBIM	Completed	NNRTIs	1stline
TASO Soroti	SOR-14-04001	38.6	M	CDDP	Completed	INSTI	1stline
Katakwi hospital	KHC01410	38.6	F	FBIM	Completed	NNRTIs	2/3 line
TASO Soroti	SOR-18-04027	38.6	M	CCLAD	Completed	INSTI	1stline
Katakwi hospital	KHC02379	38.6	M	FTDR	Completed	INSTI	1stline
Katakwi hospital	KHC06808	38.6	M	FTDR	Completed	NNRTIs	1stline
Katakwi hospital	Khc02235	38.6	M	FBIM	Completed	NNRTIs	1stline
Katakwi hospital	Khc02298	38.7	F	FTDR	Completed	NNRTIs	1stline
Katakwi hospital	KHC04770	38.7	M	FTDR	Completed	INSTI	1stline
TASO Soroti	SOR-07-05006	38.7	F	FTDR	Completed	NNRTIs	1stline
Katakwi hospital	KHC01379	38.7	M	FTDR	not completed	INSTI	1stline
TASO Soroti	SOR-19-04191	38.7	F	FTDR	not completed	NNRTIs	1stline
Katakwi hospital	KHC05197	38.7	M	FTDR	Completed	NNRTIs	1stline
Katakwi hospital	Khc06383	38.7	F	FTDR	Completed	NNRTIs	1stline
TASO Soroti	SOR-10-04135	38.7	M	FTDR	not completed	PI	2/3 line
TASO Soroti	SOR-18-04337	38.7	F	FBIM	Completed	INSTI	1stline
TASO Soroti	SOR-11-04102	38.8	F	CCLAD	Completed	NNRTIs	1stline
Katakwi hospital	KHC02348	38.8	F	FTDR	Completed	NNRTIs	1stline
Katakwi hospital	KHC02994	38.8	F	CCLAD	Completed	NNRTIs	1stline
Katakwi hospital	KHC04975	38.9	F	FTDR	Completed	NNRTIs	1stline
Katakwi hospital	KHC02572	38.9	F	FTDR	Completed	NNRTIs	1stline
Katakwi hospital	KHC05180	38.9	F	FTDR	Completed	NNRTIs	1stline
Katakwi hospital	Khc06566	38.9	F	FTDR	Completed	NNRTIs	1stline
Katakwi hospital	KHC07210	39	F	FTDR	Completed	NNRTIs	1stline
Katakwi hospital	KHC04892	39	M	FTDR	Completed	INSTI	1stline
TASO Soroti	SOR-08-05194	39.1	F	FTDR	Completed	INSTI	1stline
TASO Soroti	SOR-05-05452	39.1	F	CCLAD	Completed	INSTI	1stline
TASO Soroti	SOR-08-04952	39.1	M	CCLAD	Completed	INSTI	1stline
TASO Soroti	SOR-08-04651	39.1	F	CDDP	Completed	INSTI	1stline
TASO Soroti	SOR-09-01036	39.1	F	CCLAD	Completed	INSTI	1stline
TASO Soroti	SOR-12-04423	39.2	F	CDDP	Completed	INSTI	1stline
TASO Soroti	SOR-10-04716	39.2	M	CCLAD	Completed	PI	2/3 line
TASO Soroti	SOR-19-04204	39.2	M	FTDR	not completed	INSTI	1stline
Katakwi hospital	KHC04830	39.2	F	CCLAD	not completed	INSTI	1stline
Katakwi hospital	KHC07155	39.2	F	FBIM	Completed	NNRTIs	1stline
TASO Soroti	SOR-08-04274	39.2	F	FTDR	Completed	INSTI	1stline
TASO Soroti	SOR-05-05173	39.2	F	CDDP	Completed	INSTI	1stline
TASO Soroti	SOR-04-01373	39.3	M	FBIM	not completed	INSTI	1stline
TASO Soroti	SOR-10-04621	39.3	F	CDDP	Completed	INSTI	1stline
TASO Soroti	SOR-08-05199	39.3	F	CDDP	Completed	INSTI	1stline
Katakwi hospital	KHC04845	39.4	F	FTDR	Completed	NNRTIs	1stline
Katakwi hospital	Khc05618	39.4	F	FBG	Completed	NNRTIs	1stline
TASO Soroti	SOR-06-04777	39.4	F	CCLAD	Completed	INSTI	1stline
Katakwi hospital	KHC06634	39.4	M	CCLAD	Completed	INSTI	1stline
TASO Soroti	SOR-13-04359	39.5	M	CDDP	Completed	INSTI	1stline
TASO Soroti	SOR-06-05049	39.5	F	CCLAD	Completed	INSTI	1stline
Katakwi hospital	Khc03992	39.5	F	CCLAD	Completed	PI	1stline
Katakwi hospital	Khc06859	39.5	F	FTDR	Completed	NNRTIs	1stline
TASO Soroti	SOR-12-04439	39.5	M	CDDP	not completed	INSTI	1stline
Katakwi hospital	Khc05564	39.5	F	FTDR	Completed	NNRTIs	1stline
Katakwi hospital	KHC05739	39.5	F	FTDR	Completed	NNRTIs	1stline
Katakwi hospital	Khc01808	39.6	F	FTDR	not completed	NNRTIs	1stline
Katakwi hospital	KHC07271	39.6	M	CCLAD	Completed	NNRTIs	1stline
Katakwi hospital	KHC05519	39.6	F	FBIM	Completed	NNRTIs	1stline
Katakwi hospital	KHC05196	39.6	M	FTDR	Completed	NNRTIs	1stline
TASO Soroti	SOR-07-04354	39.6	F	CCLAD	Completed	INSTI	1stline
Katakwi hospital	KHC06505	39.6	M	FTDR	Completed	NNRTIs	1stline
Katakwi hospital	KHC04144	39.6	M	FTDR	Completed	NNRTIs	1stline
Katakwi hospital	KHC05519	39.6	F	FBIM	Completed	NNRTIs	1stline
Katakwi hospital	KHC01215	39.6	F	FTDR	not completed	NNRTIs	1stline
Katakwi hospital	Khc05813	39.6	F	FBIM	Completed	INSTI	1stline
Katakwi hospital	Khc02107	39.7	F	CCLAD	Completed	NNRTIs	1stline
Katakwi hospital	KHC02175	39.7	F	FTDR	Completed	NNRTIs	1stline
Katakwi hospital	KHC05304	39.7	F	FTDR	Completed	NNRTIs	1stline
Katakwi hospital	KHC05047	39.7	F	FTDR	Completed	PI	2/3 line
Katakwi hospital	KHC05367	39.8	M	FTDR	Completed	NNRTIs	1stline
TASO Soroti	SOR-16-04052	39.8	F	FTDR	Completed	NNRTIs	1stline
TASO Soroti	SOR-05-04921	39.8	F	FTDR	Completed	NNRTIs	1stline
Katakwi hospital	KHC05704	39.9	F	FBIM	Completed	NNRTIs	1stline
TASO Soroti	SOR-06-04692	39.9	F	CDDP	Completed	INSTI	1stline
Katakwi hospital	KHC05209	40	F	FTDR	Completed	NNRTIs	1stline
Katakwi hospital	KHC05635	40	F	FTDR	Completed	NNRTIs	1stline
Katakwi hospital	KHC00481	40	F	FBIM	Completed	INSTI	1stline
Katakwi hospital	Khc04116	40	F	FTDR	Completed	NNRTIs	2/3 line
Katakwi hospital	KHC07343	40	F	FTDR	Completed	NNRTIs	1stline
TASO Soroti	SOR-15-04070	40.1	M	FBIM	not completed	INSTI	1stline
TASO Soroti	SOR-12-04160	40.1	M	FTDR	Completed	INSTI	1stline
Katakwi hospital	KHC05217	40.1	F	FBIM	Completed	NNRTIs	1stline
TASO Soroti	SOR-08-04093	40.1	F	CCLAD	Completed	NNRTIs	1stline
TASO Soroti	SOR-11-04419	40.1	F	CCLAD	Completed	NNRTIs	1stline
Katakwi hospital	KHC05978	40.1	F	FTDR	Completed	NNRTIs	1stline
TASO Soroti	SOR-04-00803	40.2	F	CDDP	Completed	INSTI	1stline
TASO Soroti	SOR-07-04394	40.2	F	CCLAD	Completed	INSTI	1stline
TASO Soroti	SOR-19-04196	40.2	F	FBIM	not completed	INSTI	1stline
TASO Soroti	SOR-13-04115	40.2	M	FBIM	not completed	PI	2/3 line
TASO Soroti	SOR-09-04620	40.2	M	FTDR	Completed	NNRTIs	1stline
Katakwi hospital	KHC07326	40.2	M	FBIM	Completed	NNRTIs	1stline
TASO Soroti	SOR-07-04854	40.2	F	CCLAD	Completed	INSTI	1stline
TASO Soroti	SOR-16-04093	40.2	F	FTDR	Completed	INSTI	1stline
TASO Soroti	SOR-04-00494	40.2	F	CDDP	Completed	NNRTIs
TASO Soroti	SOR-14-04132	40.3	F	CCLAD	Completed	NNRTIs	1stline
TASO Soroti	SOR-06-05520	40.4	M	FTDR	Completed	INSTI	1stline
Katakwi hospital	KHC02633	40.4	F	FBIM	Completed	PI	2/3 line
TASO Soroti	SOR-16-04116	40.5	F	FTDR	Completed	NNRTIs	1stline
Katakwi hospital	KHC04799	40.5	M	FTDR	Completed	INSTI	1stline
TASO Soroti	SOR-05-05021	40.5	F	CCLAD	Completed	NNRTIs	1stline
Katakwi hospital	KHC05454	40.6	M	FTDR	Completed	INSTI	1stline
Katakwi hospital	Khc02765	40.6	F	FTDR	Completed	NNRTIs	1stline
TASO Soroti	SOR-08-05109	40.6	F	CCLAD	Completed	INSTI	1stline
Katakwi hospital	KHC06595	40.6	M	FTDR	Completed	INSTI	1stline
Katakwi hospital	KHC04448	40.6	F	FTDR	Completed	PI	2/3 line
Katakwi hospital	KHC06412	40.6	M	FTDR	Completed	NNRTIs	1stline
Katakwi hospital	Khc02296	40.6	F	CCLAD	not completed	NNRTIs	1stline
Katakwi hospital	Khc02074	40.7	M	FTDR	Completed	NNRTIs	1stline
Katakwi hospital	Khc03968	40.7	F	FTDR	Completed	INSTI	1stline
Katakwi hospital	KHC00747	40.7	M	FTDR	Completed	NNRTIs	1stline
Katakwi hospital	KHC05502	40.7	F	FTDR	Completed	NNRTIs	1stline
Katakwi hospital	Khc05089	40.7	M	FTDR	Completed	NNRTIs	2/3 line
Katakwi hospital	KHC05498	40.8	M	FTDR	Completed	NNRTIs	1stline
Katakwi hospital	KHC04526	40.8	F	FBIM	Completed	PI	1stline
TASO Soroti	SOR-15-04073	40.8	M	FTDR	Completed	INSTI	1stline
TASO Soroti	SOR-08-04593	40.9	F	CCLAD	not completed	INSTI	1stline
TASO Soroti	SOR-09-04317	41.1	F	CDDP	Completed	PI	2/3 line
TASO Soroti	SOR-06-04188	41.1	F	CDDP	Completed	INSTI	1stline
TASO Soroti	SOR-10-04692	41.1	M	CCLAD	Completed	INSTI	1stline
TASO Soroti	SOR-06-05598	41.1	F	CCLAD	Completed	NNRTIs	1stline
TASO Soroti	SOR-07-05321	41.1	F	CCLAD	Completed	INSTI	1stline
TASO Soroti	SOR-07-05871	41.1	F	CCLAD	Completed	INSTI	1stline
TASO Soroti	SOR-07-04052	41.1	F	CCLAD	Completed	INSTI	1stline
TASO Soroti	SOR-06-05498	41.1	F	CCLAD	Completed	INSTI	1stline
Katakwi hospital	KHC02343	41.1	M	FTDR	Completed	NNRTIs	1stline
TASO Soroti	SOR-17-04129	41.2	F	CCLAD	Completed	NNRTIs	1stline
TASO Soroti	SOR-13-04117	41.2	F	FTDR	Completed	INSTI	1stline
TASO Soroti	SOR-06-05575	41.2	F	CCLAD	Completed	NNRTIs	1stline
Katakwi hospital	KHC02777	41.2	M	FTDR	Completed	INSTI	1stline
TASO Soroti	SOR-08-04947	41.2	F	FTDR	Completed	NNRTIs	1stline
TASO Soroti	SOR-06-04161	41.2	F	CDDP	Completed	INSTI	1stline
TASO Soroti	SOR-19-04087	41.3	F	FTDR	Completed	INSTI	1stline
Katakwi hospital	KHc06630	41.3	F	FTDR	Completed	NNRTIs	1stline
TASO Soroti	SOR-04-00864	41.3	F	FTDR	Completed	INSTI	1stline
Katakwi hospital	KHC05000	41.4	F	FBIM	Completed	NNRTIs	1stline
Katakwi hospital	KHC01553	41.5	F	FTDR	not completed	NNRTIs	1stline
Katakwi hospital	KHC04507	41.5	M	FTDR	Completed	INSTI	1stline
Katakwi hospital	Khc02014	41.5	F	FTDR	Completed	NNRTIs	1stline
Katakwi hospital	KHC06445	41.6	M	FTDR	Completed	NNRTIs	1stline
Katakwi hospital	KHC02556	41.6	F	FTDR	Completed	NNRTIs	1stline
Katakwi hospital	Khc00734	41.6	F	FTDR	Completed	NNRTIs	1stline
Katakwi hospital	KHC07007	41.6	F	FTDR	Completed	NNRTIs	1stline
Katakwi hospital	KHC05492	41.7	F	FTDR	Completed	NNRTIs	1stline
TASO Soroti	SOR-05-04153	41.7	F	CCLAD	Completed	INSTI	1stline
TASO Soroti	SOR-13-04165	41.7	F	FBIM	Completed	INSTI	1stline
TASO Soroti	SOR-18-04237	41.7	F	FBIM	not completed	INSTI	1stline
Katakwi hospital	KHC05492	41.7	F	FBIM	Completed	NNRTIs	1stline
Katakwi hospital	KHC07166	41.7	M	FTDR	Completed	NNRTIs	1stline
Katakwi hospital	KHC04959	41.7	M	FTDR	Completed	NNRTIs	1stline
Katakwi hospital	KHC05773	41.8	F	FTDR	Completed	NNRTIs	1stline
TASO Soroti	SOR-10-04505	41.8	F	FTDR	Completed	NNRTIs	1stline
Katakwi hospital	KHC01944	42	F	FTDR	Completed	PI	2/3 line
Katakwi hospital	KHC02435	42	F	FBIM	Completed	NNRTIs	1stline
TASO Soroti	SOR-17-04122	42	F	FTDR	Completed	INSTI	1stline
TASO Soroti	SOR-10-04693	42.1	M	CCLAD	Completed	INSTI	1stline
TASO Soroti	SOR-05-05340	42.1	F	CDDP	Completed	INSTI	1stline
TASO Soroti	SOR-11-04416	42.1	F	CCLAD	Completed	INSTI	1stline
TASO Soroti	SOR-15-04004	42.1	F	FTDR	not completed	PI	2/3 line
TASO Soroti	SOR-10-04079	42.1	M	FTDR	not completed	INSTI	1stline
TASO Soroti	SOR-06-05209	42.1	F	CCLAD	Completed	INSTI	1stline
Katakwi hospital	Khc00984	42.1	F	FTDR	Completed	NNRTIs	1stline
TASO Soroti	SOR-05-04338	42.2	F	FTDR	Completed	INSTI	1stline
TASO Soroti	SOR-18-04649	42.2	M	FTDR	not completed	INSTI	1stline
TASO Soroti	SOR-06-05029	42.2	F	CDDP	Completed	INSTI	1stline
TASO Soroti	SOR-07-05879	42.2	F	CDDP	Completed	INSTI	1stline
TASO Soroti	SOR-13-04113	42.2	F	FTDR	Completed	INSTI	1stline
Katakwi hospital	KHC03387	42.3	F	FTDR	Completed	INSTI	1stline
TASO Soroti	SOR-05-00246	42.3	F	FTDR	not completed	INSTI	1stline
TASO Soroti	SOR-09-04734	42.3	F	FBIM	Completed	NNRTIs	1stline
TASO Soroti	SOR-05-04944	42.4	F	CCLAD	Completed	INSTI	1stline
TASO Soroti	SOR-19-04081	42.4	M	FTDR	Completed	INSTI	1stline
TASO Soroti	SOR-05-04029	42.5	F	FTDR	Completed	NNRTIs	1stline
Katakwi hospital	Khc05962	42.5	M	FTDR	Completed	NNRTIs	1stline
Katakwi hospital	KHC01186	42.6	F	FBIM	not completed	NNRTIs	1stline
Katakwi hospital	KHC07129	42.6	F	FTDR	Completed	NNRTIs	1stline
TASO Soroti	SOR-07-05691	42.6	M	FBIM	Completed	PI	1stline
TASO Soroti	SOR-07-05539	42.6	F	CCLAD	Completed	INSTI	1stline
Katakwi hospital	KHC04684	42.6	F	FTDR	Completed	NNRTIs	2/3 line
Katakwi hospital	KHC00804	42.6	M	FTDR	Completed	INSTI	1stline
Katakwi hospital	KHC05864	42.6	F	FTDR	Completed	NNRTIs	1stline
TASO Soroti	SOR-09-04161	42.7	M	FBIM	Completed	NNRTIs	1stline
Katakwi hospital	KHC06984	42.7	M	FBIM	not completed	PI	2/3 line
Katakwi hospital	KHC04566	42.7	F	FTDR	Completed	NNRTIs	1stline
Katakwi hospital	KHC02261	42.7	M	FTDR	Completed	NNRTIs	1stline
TASO Soroti	SOR-04-00230	42.8	M	FTDR	Completed	INSTI	1stline
Katakwi hospital	KHC04605	42.9	M	FTDR	Completed	NNRTIs	1stline
TASO Soroti	SOR-19-04249	42.9	F	FBIM	Completed	INSTI	1stline
Katakwi hospital	KHC05431	42.9	F	FTDR	Completed	NNRTIs	1stline
Katakwi hospital	KHC04176	42.9	M	FTDR	Completed	INSTI	1stline
Katakwi hospital	KHC00607	43	M	FBIM	Completed	INSTI	1stline
TASO Soroti	SOR-10-04058	43.1	F	CCLAD	Completed	INSTI	1stline
TASO Soroti	SOR-07-04321	43.1	F	CCLAD	Completed	INSTI	1stline
TASO Soroti	SOR-05-05278	43.1	F	CCLAD	Completed	INSTI	1stline
TASO Soroti	SOR-07-04032	43.1	F	CDDP	Completed	INSTI	1stline
TASO Soroti	SOR-05-04200	43.1	F	CCLAD	Completed	INSTI	1stline
Katakwi hospital	KHC07318	43.1	M	FBIM	Completed	NNRTIs	1stline
TASO Soroti	SOR-07-04225	43.1	F	CCLAD	Completed	INSTI	1stline
TASO Soroti	SOR-06-04598	43.1	F	FTDR	Completed	INSTI	1stline
TASO Soroti	SOR-04-01304	43.1	F	CDDP	Completed	INSTI	1stline
TASO Soroti	SOR-06-05448	43.1	F	CCLAD	Completed	INSTI	1stline
TASO Soroti	SOR-13-04347	43.1	F	CCLAD	Completed	INSTI	1stline
TASO Soroti	SOR-19-04271	43.2	F	FBIM	Completed	NNRTIs	1stline
TASO Soroti	SOR-19-04178	43.2	F	FBIM	Completed	NNRTIs	1stline
TASO Soroti	SOR-18-04521	43.2	M	FBIM	Completed	NNRTIs	2/3 line
TASO Soroti	SOR-04-00476	43.2	F	CCLAD	Completed	INSTI	1stline
TASO Soroti	SOR-09-04040	43.2	F	FTDR	Completed	NNRTIs	1stline
TASO Soroti	SOR-06-05374	43.3	F	FBIM	Completed	PI	2/3 line
TASO Soroti	SOR-15-04145	43.3	F	FTDR	not completed	INSTI	1stline
TASO Soroti	SOR-07-04192	43.4	M	FTDR	Completed	INSTI	1stline
TASO Soroti	SOR-18-04017	43.5	F	CCLAD	Completed	INSTI	1stline
TASO Soroti	SOR-05-05172	43.5	F	FBIM	Completed	PI	2/3 line
Katakwi hospital	KHC00909	43.5	M	FTDR	Completed	NNRTIs	1stline
TASO Soroti	SOR-12-04129	43.5	M	FBIM	Completed	NNRTIs	1stline
TASO Soroti	SOR-17-04177	43.5	F	CCLAD	Completed	NNRTIs	1stline
Katakwi hospital	KHC00927	43.6	M	FBIM	Completed	PI	1stline
Katakwi hospital	KHC00719	43.6	M	FTDR	Completed	NNRTIs	1stline
Katakwi hospital	KHC00925	43.6	F	FTDR	Completed	NNRTIs	1stline
Katakwi hospital	Khc06694	43.6	M	FTDR	Completed	NNRTIs	1stline
TASO Soroti	SOR-17-04180	43.6	F	CCLAD	Completed	INSTI	1stline
Katakwi hospital	Khc00215	43.6	M	FTDR	Completed	INSTI	1stline
Katakwi hospital	KHC00815	43.7	M	CCLAD	Completed	NNRTIs	1stline
Katakwi hospital	Khc03194	43.7	F	CCLAD	Completed	NNRTIs	1stline
Katakwi hospital	Khc04014	43.7	F	FTDR	Completed	NNRTIs	1stline
Katakwi hospital	KHC07258	43.8	M	FTDR	Completed	NNRTIs	1stline
Katakwi hospital	Khc06381	43.8	F	FTDR	Completed	NNRTIs	1stline
Katakwi hospital	Khc01739	43.8	M	CCLAD	Completed	INSTI	1stline
TASO Soroti	SOR-07-05286	43.8	F	CDDP	Completed	INSTI	1stline
Katakwi hospital	KHC03139	43.8	F	FTDR	not completed	NNRTIs	1stline
Katakwi hospital	KHC06362	43.8	F	FTDR	Completed	NNRTIs	1stline
TASO Soroti	SOR-18-04520	43.9	M	FTDR	Completed	PI	2/3 line
TASO Soroti	SOR-08-05134	43.9	M	CDDP	Completed	INSTI	1stline
Katakwi hospital	Khc00079	44	F	CCLAD	Completed	INSTI	1stline
Katakwi hospital	Khc05445	44	M	FTDR	Completed	NNRTIs	1stline
Katakwi hospital	KHC07339	44.1	M	FTDR	Completed	NNRTIs	1stline
TASO Soroti	SOR-06-04424	44.1	F	FTDR	Completed	PI	2/3 line
TASO Soroti	SOR-05-04469	44.1	F	CDDP	Completed	NNRTIs	1stline
Katakwi hospital	KHC05599	44.1	F	FTDR	Completed	NNRTIs	1stline
TASO Soroti	SOR-05-04701	44.1	F	CDDP	Completed	INSTI	1stline
TASO Soroti	SOR-09-04610	44.2	F	CDDP	Completed	INSTI	1stline
TASO Soroti	SOR-05-05567	44.2	F	CDDP	Completed	INSTI	1stline
TASO Soroti	SOR-12-04338	44.2	F	CDDP	Completed	INSTI	1stline
Katakwi hospital	KHC07307	44.2	M	FBIM	Completed	NNRTIs	1stline
TASO Soroti	SOR-04-00284	44.2	F	CCLAD	Completed	INSTI	1stline
TASO Soroti	SOR-09-04788	44.3	M	FBIM	not completed	INSTI	1stline
TASO Soroti	SOR-19-04008	44.3	M	FTDR	Completed	NNRTIs	1stline
TASO Soroti	SOR-10-04241	44.3	F	FTDR	Completed	NNRTIs	1stline
TASO Soroti	SOR-19-04215	44.3	M	FBIM	not completed	INSTI	1stline
Katakwi hospital	KHC01181	44.4	F	CCLAD	Completed	NNRTIs	1stline
TASO Soroti	SOR-19-04208	44.5	M	FTDR	Completed	INSTI	1stline
TASO Soroti	SOR-09-05005	44.5	M	CCLAD	Completed	PI	2/3 line
TASO Soroti	SOR-05-04689	44.5	F	CDDP	Completed	INSTI	1stline
Katakwi hospital	KHC02549	44.6	F	CCLAD	Completed	INSTI	1stline
Katakwi hospital	KHC01619	44.6	M	FTDR	Completed	INSTI	1stline
Katakwi hospital	KHC07148	44.6	F	FTDR	Completed	NNRTIs	1stline
TASO Soroti	SOR-19-04137	44.6	M	FTDR	not completed	INSTI	1stline
Katakwi hospital	KHC05432	44.6	F	FTDR	Completed	INSTI	1stline
Katakwi hospital	KHC05008	44.6	M	FTDR	Completed	INSTI	1stline
TASO Soroti	SOR-09-04917	44.7	M	FTDR	not completed	INSTI	1stline
Katakwi hospital	KHC06949	44.7	F	FTDR	Completed	NNRTIs	1stline
Katakwi hospital	KHC05730	44.7	F	FBIM	Completed	NNRTIs	1stline
Katakwi hospital	Khc06303	44.7	F	FTDR	Completed	NNRTIs	1stline
Katakwi hospital	Khc01667	44.7	F	FTDR	Completed	NNRTIs	1stline
Katakwi hospital	Khc01952	44.7	F	FTDR	Completed	NNRTIs	1stline
TASO Soroti	SOR-14-04084	44.8	F	FTDR	Completed	INSTI	1stline
TASO Soroti	SOR-09-04229	44.8	F	CDDP	Completed	INSTI	1stline
TASO Soroti	SOR-09-04214	44.8	M	CCLAD	Completed	PI	2/3 line
Katakwi hospital	Khc01828	44.8	F	FTDR	Completed	INSTI	1stline
TASO Soroti	SOR-13-04249	44.8	F	FTDR	Completed	INSTI	1stline
Katakwi hospital	KHC02272	44.8	M	CCLAD	Completed	NNRTIs	1stline
TASO Soroti	SOR-04-00448	44.9	F	CDDP	Completed	INSTI	1stline
Katakwi hospital	Khc04586	45	M	CCLAD	Completed	NNRTIs	1stline
TASO Soroti	SOR-08-04096	45.1	F	CCLAD	Completed	NNRTIs	1stline
TASO Soroti	SOR-07-04888	45.1	F	CDDP	Completed	INSTI	1stline
TASO Soroti	SOR-08-05259	45.1	F	CDDP	Completed	NNRTIs	1stline
TASO Soroti	SOR-06-04258	45.1	F	CCLAD	Completed	INSTI	1stline
TASO Soroti	SOR-05-04629	45.1	F	FTDR	Completed	INSTI	1stline
TASO Soroti	SOR-06-04250	45.2	F	CCLAD	Completed	INSTI	1stline
TASO Soroti	SOR-07-05490	45.2	F	CCLAD	Completed	INSTI	1stline
TASO Soroti	SOR-18-04682	45.2	F	FTDR	Completed	INSTI	1stline
TASO Soroti	SOR-06-04750	45.2	F	CDDP	Completed	INSTI	1stline
TASO Soroti	SOR-18-04368	45.2	M	FBIM	Completed	INSTI	1stline
TASO Soroti	SOR-19-04011	45.3	F	FTDR	Completed	INSTI	1stline
TASO Soroti	SOR-08-05099	45.3	F	FTDR	Completed	INSTI	1stline
TASO Soroti	SOR-06-00568	45.3	F	FTDR	Completed	INSTI	1stline
Katakwi hospital	KHC05389	45.4	F	CDDP	Completed	NNRTIs	1stline
Katakwi hospital	Khc02595	45.4	F	FTDR	Completed	NNRTIs	1stline
Katakwi hospital	KHC00764	45.4	F	FBIM	Completed	PI	2/3 line
Katakwi hospital	KHC05477	45.6	M	FTDR	Completed	INSTI	1stline
Katakwi hospital	KHC07070	45.6	F	FBIM	Completed	NNRTIs	1stline
Katakwi hospital	KHC07209	45.6	M	FTDR	Completed	INSTI	1stline
TASO Soroti	SOR-18-04183	45.6	M	CCLAD	Completed	INSTI	1stline
Katakwi hospital	KHC06526	45.6	M	FTDR	Completed	INSTI	1stline
Katakwi hospital	Khc05677	45.6	F	FBG	Completed	NNRTIs	1stline
TASO Soroti	SOR-07-04240	45.7	F	CCLAD	Completed	INSTI	1stline
Katakwi hospital	Khc04136	45.7	F	FBIM	Completed	NNRTIs	1stline
Katakwi hospital	Khc04665	45.7	M	FTDR	Completed	NNRTIs	1stline
Katakwi hospital	Khc01824	45.7	F	FTDR	Completed	INSTI	1stline
Katakwi hospital	Khco5544	45.7	F	FTDR	Completed	NNRTIs	1stline
Katakwi hospital	KHC02394	45.7	M	FTDR	Completed	NNRTIs	1stline
Katakwi hospital	KHC07216	45.8	M	FTDR	Completed	INSTI	1stline
Katakwi hospital	Khc00142	45.8	F	CCLAD	Completed	INSTI	1stline
TASO Soroti	SOR-04-00218	45.8	F	CCLAD	Completed	INSTI	1stline
Katakwi hospital	KHC01865	45.9	F	FTDR	Completed	NNRTIs	1stline
TASO Soroti	SOR-14-04258	45.9	M	FTDR	not completed	INSTI	1stline
TASO Soroti	SOR-09-04255	46	M	FTDR	Completed	INSTI	1stline
TASO Soroti	SOR-08-04357	46.1	M	CDDP	Completed	INSTI	1stline
TASO Soroti	SOR-14-04092	46.1	F	FTDR	Completed	INSTI	1stline
TASO Soroti	SOR-07-05365	46.1	F	CDDP	Completed	INSTI	1stline
Katakwi hospital	Khc00824	46.1	F	CCLAD	Completed	NNRTIs	1stline
TASO Soroti	SOR-07-05336	46.1	M	CCLAD	Completed	INSTI	1stline
TASO Soroti	SOR-05-04073	46.1	F	CCLAD	Completed	INSTI	1stline
TASO Soroti	SOR-08-04261	46.1	M	CDDP	Completed	INSTI	1stline
TASO Soroti	SOR-06-05307	46.2	F	CDDP	Completed	INSTI	1stline
TASO Soroti	SOR-08-05046	46.2	M	CDDP	Completed	INSTI	1stline
TASO Soroti	SOR-05-05165	46.2	F	CDDP	Completed	INSTI	1stline
TASO Soroti	SOR-18-04654	46.2	F	FBIM	Completed	INSTI	1stline
TASO Soroti	SOR-07-04793	46.2	M	CDDP	Completed	INSTI	1stline
TASO Soroti	SOR-10-04616	46.2	F	CDDP	Completed	INSTI	2/3 line
TASO Soroti	SOR-06-04335	46.2	F	CDDP	Completed	INSTI	1stline
Katakwi hospital	KHC05390	46.3	M	FTDR	Completed	INSTI	1stline
TASO Soroti	SOR-07-05032	46.3	M	FTDR	Completed	INSTI	1stline
Katakwi hospital	KHC04693	46.4	F	FBIM	Completed	NNRTIs	1stline
TASO Soroti	SOR-08-04852	46.4	F	FTDR	Completed	INSTI	1stline
Katakwi hospital	KHC01357	46.5	F	CCLAD	not completed	NNRTIs	1stline
Katakwi hospital	KHC02641	46.5	M	FTDR	not completed	INSTI	1stline
TASO Soroti	SOR-04-00703	46.5	M	CDDP	Completed	INSTI	1stline
Katakwi hospital	KHC04081	46.6	F	FTDR	Completed	NNRTIs	1stline
Katakwi hospital	Khc03999	46.6	M	FTDR	Completed	NNRTIs	1stline
Katakwi hospital	Khc01148	46.6	M	FTDR	Completed	INSTI	1stline
TASO Soroti	SOR-19-04244	46.6	F	FBIM	not completed	INSTI	1stline
TASO Soroti	SOR-07-04338	46.7	F	CCLAD	Completed	INSTI	1stline
TASO Soroti	SOR-04-01276	46.7	F	CCLAD	Completed	INSTI	1stline
Katakwi hospital	KHC00595	46.7	F	FBIM	Completed	NNRTIs	1stline
Katakwi hospital	KHC05853	46.8	F	FTDR	Completed	NNRTIs	1stline
TASO Soroti	SOR-07-01013	47	M	CCLAD	not completed	INSTI	1stline
TASO Soroti	SOR-10-04150	47.1	M	CCLAD	Completed	INSTI	1stline
TASO Soroti	SOR-11-04411	47.1	F	CCLAD	Completed	PI	2/3 line
TASO Soroti	SOR-19-04160	47.1	M	FTDR	Completed	INSTI	1stline
TASO Soroti	SOR-08-04329	47.1	M	FTDR	Completed	INSTI	1stline
TASO Soroti	SOR-07-05176	47.1	F	FTDR	not completed	PI	2/3 line
TASO Soroti	SOR-10-04452	47.1	M	CCLAD	Completed	INSTI	1stline
TASO Soroti	SOR-10-04134	47.2	M	CCLAD	Completed	INSTI	1stline
TASO Soroti	SOR-09-04322	47.2	F	CCLAD	Completed	INSTI	1stline
TASO Soroti	SOR-04-00750	47.2	M	CDDP	Completed	INSTI	1stline
TASO Soroti	SOR-07-05031	47.2	F	FBIM	Completed	INSTI	1stline
TASO Soroti	SOR-08-04300	47.2	M	FTDR	Completed	NNRTIs	1stline
TASO Soroti	SOR-10-04003	47.2	F	FBIM	Completed	INSTI	1stline
TASO Soroti	SOR-08-04875	47.2	F	CCLAD	Completed	INSTI	1stline
TASO Soroti	SOR-05-05555	47.2	F	CCLAD	Completed	INSTI	1stline
TASO Soroti	SOR-06-05453	47.2	F	CDDP	Completed	INSTI	1stline
Katakwi hospital	KHC06488	47.2	M	FTDR	Completed	NNRTIs	1stline
Katakwi hospital	Khc01583	47.3	F	CCLAD	Completed	NNRTIs	1stline
Katakwi hospital	KHC01158	47.3	M	CCLAD	Completed	NNRTIs	1stline
Katakwi hospital	KHC06632	47.3	M	FTDR	Completed	INSTI	1stline
Katakwi hospital	KHC07143	47.4	M	FTDR	Completed	NNRTIs	1stline
Katakwi hospital	KHC05634	47.4	M	CCLAD	Completed	INSTI	1stline
Katakwi hospital	Khc04090	47.4	F	CCLAD	Completed	NNRTIs	1stline
TASO Soroti	SOR-07-05166	47.5	F	CDDP	Completed	INSTI	1stline
Katakwi hospital	KHC06575	47.5	M	FTDR	Completed	INSTI	1stline
TASO Soroti	SOR-10-04463	47.5	M	CCLAD	Completed	INSTI	1stline
Katakwi hospital	KHC05215	47.5	F	FTDR	Completed	INSTI	1stline
Katakwi hospital	KHC05417	47.6	F	FTDR	Completed	NNRTIs	1stline
Katakwi hospital	KHC03951	47.6	M	FTDR	Completed	NNRTIs	1stline
Katakwi hospital	Khc04622	47.6	M	FTDR	Completed	NNRTIs	1stline
Katakwi hospital	KHC07379	47.6	F	FBIM	Completed	NNRTIs	1stline
Katakwi hospital	KHC02528	47.7	F	FTDR	Completed	INSTI	1stline
Katakwi hospital	KHC01826	47.7	F	FTDR	Completed	INSTI	1stline
Katakwi hospital	KHC04200	47.7	F	FBIM	Completed	NNRTIs	1stline
TASO Soroti	SOR-06-04239	47.7	F	FTDR	not completed	INSTI	1stline
Katakwi hospital	KHC06930	47.8	F	FTDR	Completed	NNRTIs	1stline
Katakwi hospital	KHC01557	47.8	F	FTDR	Completed	NNRTIs	1stline
TASO Soroti	SOR-04-00160	47.8	F	CDDP	Completed	INSTI	1stline
Katakwi hospital	Khc00209	47.8	F	FTDR	Completed	NNRTIs	1stline
Katakwi hospital	KHC05319	47.9	F	CCLAD	Completed	NNRTIs	1stline
Katakwi hospital	KHC00113	48	M	FTDR	Completed	INSTI	1stline
TASO Soroti	SOR-19-04046	48.1	F	FTDR	not completed	NNRTIs	1stline
TASO Soroti	SOR-04-01153	48.1	F	CDDP	Completed	INSTI	1stline
TASO Soroti	SOR-08-05305	48.1	F	CDDP	Completed	INSTI	1stline
TASO Soroti	SOR-08-04672	48.1	F	CCLAD	Completed	INSTI	1stline
TASO Soroti	SOR-07-05695	48.1	F	CCLAD	Completed	INSTI	1stline
TASO Soroti	SOR-07-04656	48.1	M	CCLAD	Completed	INSTI	1stline
TASO Soroti	SOR-05-05694	48.1	F	CCLAD	Completed	INSTI	1stline
TASO Soroti	SOR-08-04078	48.1	F	CCLAD	Completed	INSTI	1stline
TASO Soroti	SOR-09-04554	48.2	F	CDDP	Completed	INSTI	1stline
TASO Soroti	SOR-09-04475	48.2	M	CDDP	Completed	INSTI	1stline
TASO Soroti	SOR-06-05586	48.2	F	FTDR	Completed	INSTI	1stline
TASO Soroti	SOR-04-01301	48.2	F	CDDP	Completed	INSTI	1stline
Katakwi hospital	KHC06405	48.2	M	FTDR	Completed	NNRTIs	1stline
TASO Soroti	SOR-10-04663	48.2	M	FTDR	not completed	INSTI	2/3 line
TASO Soroti	SOR-08-04124	48.2	F	CDDP	Completed	INSTI	1stline
TASO Soroti	SOR-05-05624	48.2	F	CCLAD	Completed	INSTI	1stline
TASO Soroti	SOR-04-00958	48.2	F	CCLAD	Completed	INSTI	1stline
TASO Soroti	SOR-07-05017	48.2	F	CDDP	Completed	INSTI	1stline
TASO Soroti	SOR-09-04663	48.2	M	CDDP	Completed	INSTI	1stline
TASO Soroti	SOR-07-04343	48.2	F	FTDR	Completed	INSTI	1stline
Katakwi hospital	Khc01324	48.2	F	CCLAD	not completed	NNRTIs	1stline
TASO Soroti	SOR-08-04707	48.2	M	CCLAD	Completed	INSTI	1stline
TASO Soroti	SOR-06-04543	48.2	F	FTDR	Completed	INSTI	1stline
TASO Soroti	SOR-09-04887	48.3	F	FTDR	Completed	INSTI	1stline
Katakwi hospital	Khc04850	48.4	F	FTDR	Completed	NNRTIs	1stline
Katakwi hospital	KHC04068	48.4	F	FTDR	Completed	PI	2/3 line
Katakwi hospital	KHC04839	48.4	F	CCLAD	not completed	NNRTIs	1stline
TASO Soroti	SOR-08-04056	48.5	F	CCLAD	Completed	INSTI	1stline
TASO Soroti	SOR-18-04125	48.5	M	CDDP	Completed	INSTI	1stline
TASO Soroti	SOR-08-04264	48.6	F	FTDR	Completed	INSTI	1stline
Katakwi hospital	Khc06456	48.6	F	FTDR	Completed	INSTI	1stline
Katakwi hospital	Khc05938	48.6	F	FTDR	Completed	NNRTIs	2/3 line
TASO Soroti	SOR-13-04208	48.6	F	FTDR	Completed	INSTI	1stline
Katakwi hospital	Khc02808	48.6	M	FTDR	Completed	NNRTIs	1stline
Katakwi hospital	KHC02180	48.6	M	CCLAD	Completed	INSTI	1stline
Katakwi hospital	KHC06475	48.6	F	FTDR	Completed	NNRTIs	1stline
Katakwi hospital	KHC07388	48.6	M	FBIM	Completed	INSTI	1stline
Katakwi hospital	KHC05430	48.6	M	FTDR	Completed	NNRTIs	1stline
Katakwi hospital	KHC05470	48.7	M	FTDR	Completed	INSTI	1stline
TASO Soroti	SOR-07-04393	48.7	M	CCLAD	Completed	INSTI	1stline
Katakwi hospital	Khc05613	48.7	F	FTDR	Completed	INSTI	1stline
TASO Soroti	SOR-07-05774	48.7	M	CCLAD	Completed	INSTI	1stline
Katakwi hospital	KHC01926	48.7	F	CCLAD	Completed	NNRTIs	1stline
Katakwi hospital	Khco5640	48.8	F	FTDR	Completed	INSTI	1stline
TASO Soroti	SOR-18-04001	49	M	FBIM	Completed	INSTI	1stline
Katakwi hospital	KHC00541	49	F	FBIM	Completed	INSTI	1stline
TASO Soroti	SOR-04-01418	49	F	FBG	not completed	INSTI	1stline
TASO Soroti	SOR-05-04048	49	M	FTDR	not completed	INSTI	1stline
TASO Soroti	SOR-05-04475	49.1	F	CCLAD	Completed	INSTI	1stline
TASO Soroti	SOR-05-05425	49.1	F	CDDP	Completed	INSTI	1stline
Katakwi hospital	Khc05661	49.1	F	FTDR	Completed	NNRTIs	1stline
TASO Soroti	SOR-08-04660	49.1	F	FBIM	Completed	INSTI	2/3 line
TASO Soroti	SOR-08-05265	49.1	M	CCLAD	Completed	INSTI	1stline
TASO Soroti	SOR-05-04243	49.1	F	CCLAD	Completed	INSTI	1stline
TASO Soroti	SOR-11-04049	49.1	F	CDDP	Completed	INSTI	1stline
Katakwi hospital	KHC04816	49.1	F	FTDR	Completed	INSTI	1stline
TASO Soroti	SOR-06-04798	49.1	F	CCLAD	Completed	INSTI	1stline
TASO Soroti	SOR-09-04731	49.1	M	CCLAD	Completed	INSTI	1stline
TASO Soroti	SOR-06-05124	49.1	F	CCLAD	Completed	INSTI	1stline
TASO Soroti	SOR-07-05491	49.1	F	CCLAD	Completed	INSTI	1stline
TASO Soroti	SOR-08-05021	49.1	F	CDDP	Completed	INSTI	1stline
TASO Soroti	SOR-09-04486	49.1	F	CCLAD	Completed	INSTI	1stline
TASO Soroti	SOR-06-04195	49.1	M	CCLAD	Completed	INSTI	1stline
TASO Soroti	SOR-05-04787	49.1	F	CCLAD	Completed	INSTI	1stline
TASO Soroti	SOR-07-05728	49.1	F	CCLAD	Completed	INSTI	1stline
Katakwi hospital	Khc05626	49.1	M	CCLAD	Completed	INSTI	1stline
TASO Soroti	SOR-07-05030	49.1	M	FTDR	Completed	NNRTIs	1stline
TASO Soroti	SOR-06-05053	49.2	F	FTDR	Completed	INSTI	1stline
TASO Soroti	SOR-07-04239	49.2	F	FBIM	Completed	PI	2/3 line
TASO Soroti	SOR-18-04102	49.2	F	FTDR	Completed	INSTI	1stline
TASO Soroti	SOR-05-05698	49.2	F	CDDP	Completed	INSTI	1stline
TASO Soroti	SOR-05-05781	49.2	F	CDDP	Completed	INSTI	1stline
TASO Soroti	SOR-09-04072	49.2	M	CCLAD	Completed	INSTI	1stline
TASO Soroti	SOR-09-04527	49.2	F	FTDR	Completed	INSTI	1stline
TASO Soroti	SOR-08-04999	49.3	F	CCLAD	not completed	INSTI	1stline
TASO Soroti	SOR-09-04080	49.3	F	CCLAD	not completed	INSTI	1stline
TASO Soroti	SOR-08-04014	49.3	F	FTDR	Completed	NNRTIs	1stline
TASO Soroti	SOR-11-00093	49.3	M	FTDR	Completed	INSTI	1stline
TASO Soroti	SOR-07-04062	49.3	M	FTDR	Completed	INSTI	1stline
Katakwi hospital	Khc02265	49.5	M	FTDR	Completed	NNRTIs	1stline
Katakwi hospital	KHC06616	49.5	M	FTDR	Completed	NNRTIs	1stline
Katakwi hospital	Khco5656	49.5	F	FTDR	Completed	NNRTIs	1stline
Katakwi hospital	KHC04167	49.6	M	FTDR	Completed	NNRTIs	1stline
Katakwi hospital	Khc06462	49.6	F	FTDR	Completed	NNRTIs	2/3 line
Katakwi hospital	KHC05515	49.6	F	FTDR	Completed	NNRTIs	1stline
Katakwi hospital	Khc00168	49.6	F	CCLAD	Completed	INSTI	1stline
Katakwi hospital	KHC00758	49.6	F	FTDR	Completed	NNRTIs	1stline
TASO Soroti	SOR-13-04322	49.6	M	CDDP	Completed	INSTI	1stline
Katakwi hospital	KHC01634	49.6	M	FTDR	Completed	NNRTIs	1stline
Katakwi hospital	KHC05855	49.6	F	FTDR	Completed	NNRTIs	1stline
Katakwi hospital	KHC02317	49.6	M	FTDR	Completed	NNRTIs	1stline
Katakwi hospital	KHC05467	49.6	F	FTDR	Completed	INSTI	1stline
Katakwi hospital	Khc06463	49.6	M	CCLAD	Completed	NNRTIs	2/3 line
Katakwi hospital	KHC04515	49.6	F	FBIM	Completed	NNRTIs	1stline
Katakwi hospital	KHC04254	49.6	F	FTDR	not completed	NNRTIs	1stline
Katakwi hospital	Khc02204	49.6	F	FTDR	Completed	NNRTIs	1stline
TASO Soroti	SOR-14-04169	49.6	F	FTDR	Completed	NNRTIs	1stline
Katakwi hospital	KHC06436	49.7	F	FTDR	Completed	NNRTIs	1stline
Katakwi hospital	Khc01749	49.7	M	FBIM	Completed	NNRTIs	1stline
Katakwi hospital	Khc00485	49.7	F	FBG	Completed	PI	1stline
Katakwi hospital	Khc04020	49.7	F	FTDR	Completed	NNRTIs	1stline
Katakwi hospital	KHC05831	49.7	F	FTDR	Completed	NNRTIs	1stline
Katakwi hospital	KHC01162	49.7	F	CCLAD	not completed	NNRTIs	1stline
Katakwi hospital	KHC07111	49.7	F	FTDR	Completed	NNRTIs	1stline
Katakwi hospital	KHC05221	49.8	F	FTDR	Completed	NNRTIs	1stline
Katakwi hospital	KHC05350	50	M	FTDR	Completed	NNRTIs	1stline
TASO Soroti	SOR-19-04183	50	F	FBIM	Completed	NNRTIs	1stline
Katakwi hospital	KHC00384	50	M	FTDR	Completed	INSTI	1stline
TASO Soroti	SOR-07-05484	50.1	M	CDDP	Completed	INSTI	1stline
Katakwi hospital	KHC07160	50.1	M	FTDR	Completed	NNRTIs	1stline
TASO Soroti	SOR-09-04241	50.1	F	FTDR	Completed	INSTI	1stline
TASO Soroti	SOR-07-04451	50.1	F	CCLAD	Completed	INSTI	1stline
TASO Soroti	SOR-04-01018	50.1	F	CCLAD	Completed	INSTI	1stline
TASO Soroti	SOR-06-05259	50.1	F	CCLAD	Completed	INSTI	1stline
TASO Soroti	SOR-10-04065	50.1	F	CCLAD	Completed	NNRTIs	1stline
TASO Soroti	SOR-07-05052	50.1	F	CCLAD	Completed	INSTI	1stline
TASO Soroti	SOR-09-04708	50.1	F	FBIM	Completed	PI	2/3 line
TASO Soroti	SOR-19-04277	50.1	F	FBIM	Completed	INSTI	1stline
TASO Soroti	SOR-06-04440	50.1	F	CDDP	Completed	INSTI	1stline
TASO Soroti	SOR-09-04514	50.1	F	FTDR	Completed	INSTI	1stline
TASO Soroti	SOR-07-05828	50.1	F	FTDR	not completed	INSTI	1stline
TASO Soroti	SOR-10-04383	50.2	M	FBIM	Completed	INSTI	1stline
Katakwi hospital	KHC05099	50.2	F	FTDR	Completed	NNRTIs	1stline
TASO Soroti	SOR-15-04133	50.2	F	CDDP	Completed	INSTI	1stline
TASO Soroti	SOR-06-05489	50.2	M	CCLAD	Completed	INSTI	1stline
TASO Soroti	SOR-07-05832	50.2	F	CCLAD	Completed	INSTI	1stline
TASO Soroti	SOR-06-04260	50.2	F	FTDR	Completed	NNRTIs	1stline
TASO Soroti	SOR-06-04175	50.2	M	CDDP	Completed	INSTI	1stline
TASO Soroti	SOR-07-05919	50.2	F	CDDP	Completed	INSTI	1stline
TASO Soroti	SOR-07-04647	50.2	M	FTDR	Completed	INSTI	1stline
TASO Soroti	SOR-06-04664	50.2	F	FTDR	Completed	INSTI	1stline
TASO Soroti	SOR-11-04111	50.2	F	CDDP	Completed	INSTI	1stline
TASO Soroti	SOR-10-04441	50.2	F	CDDP	Completed	INSTI	1stline
TASO Soroti	SOR-08-04505	50.2	F	CDDP	Completed	INSTI	1stline
TASO Soroti	SOR-11-04104	50.3	M	FTDR	Completed	NNRTIs	1stline
Katakwi hospital	KHC01798	50.4	M	FTDR	Completed	NNRTIs	1stline
Katakwi hospital	Khc04118	50.4	F	CCLAD	Completed	NNRTIs	1stline
TASO Soroti	SOR-15-04131	50.5	F	CCLAD	Completed	NNRTIs	1stline
Katakwi hospital	KHC05028	50.6	M	FTDR	Completed	INSTI	1stline
TASO Soroti	SOR-07-05313	50.6	M	FTDR	not completed	INSTI	1stline
Katakwi hospital	KHC05514	50.6	M	FTDR	not completed	NNRTIs	1stline
TASO Soroti	SOR-07-04033	50.6	F	CCLAD	Completed	INSTI	1stline
Katakwi hospital	KHC04588	50.7	M	FTDR	Completed	NNRTIs	1stline
Katakwi hospital	KHC05742	50.7	M	FTDR	Completed	INSTI	1stline
TASO Soroti	SOR-07-05351	50.7	F	CCLAD	Completed	INSTI	1stline
Katakwi hospital	KHC00365	50.7	F	FTDR	Completed	INSTI	1stline
Katakwi hospital	KHC05071	50.8	F	FTDR	Completed	PI	2/3 line
Katakwi hospital	Khc03600	50.8	M	CCLAD	Completed	NNRTIs	1stline
TASO Soroti	SOR-08-04676	50.8	F	CCLAD	Completed	INSTI	1stline
TASO Soroti	SOR-06-04013	51.1	F	CDDP	Completed	INSTI	1stline
TASO Soroti	SOR-08-04058	51.1	M	CCLAD	Completed	INSTI	1stline
TASO Soroti	SOR-08-04920	51.1	F	FTDR	Completed	PI	2/3 line
TASO Soroti	SOR-13-04234	51.1	M	CCLAD	Completed	INSTI	1stline
TASO Soroti	SOR-19-04171	51.2	F	FTDR	Completed	INSTI	1stline
TASO Soroti	SOR-05-04399	51.2	F	CCLAD	Completed	INSTI	1stline
TASO Soroti	SOR-08-04673	51.4	F	CCLAD	Completed	INSTI	1stline
Katakwi hospital	Khc03463	51.6	M	FTDR	Completed	NNRTIs	1stline
Katakwi hospital	KHC05421	51.6	F	FTDR	not completed	INSTI	1stline
Katakwi hospital	Khc01822	51.7	M	FTDR	Completed	INSTI	1stline
Katakwi hospital	KHC04165	51.7	M	FTDR	Completed	INSTI	1stline
Katakwi hospital	KHC05161	51.7	M	FTDR	Completed	NNRTIs	1stline
Katakwi hospital	KHC04579	51.8	M	FTDR	Completed	NNRTIs	1stline
Katakwi hospital	KHC04772	51.8	F	FTDR	Completed	INSTI	1stline
Katakwi hospital	Khco3492	51.8	F	FTDR	Completed	INSTI	1stline
TASO Soroti	SOR-07-04200	51.9	M	CCLAD	Completed	INSTI	1stline
TASO Soroti	SOR-07-05918	51.9	M	CCLAD	Completed	INSTI	1stline
Katakwi hospital	KHC05177	52	F	FTDR	Completed	NNRTIs	1stline
TASO Soroti	SOR-11-04348	52	M	FTDR	not completed	INSTI	1stline
Katakwi hospital	Khc03630	52	F	CCLAD	Completed	PI	2/3 line
TASO Soroti	SOR-07-04405	52.1	M	CCLAD	Completed	INSTI	1stline
TASO Soroti	SOR-04-00453	52.1	F	CCLAD	Completed	INSTI	1stline
TASO Soroti	SOR-05-04265	52.1	F	CCLAD	Completed	INSTI	1stline
TASO Soroti	SOR-07-05518	52.1	M	CCLAD	Completed	INSTI	1stline
TASO Soroti	SOR-07-05827	52.1	F	CDDP	Completed	INSTI	1stline
TASO Soroti	SOR-05-05412	52.1	F	CDDP	Completed	INSTI	1stline
TASO Soroti	SOR-05-04465	52.1	M	CDDP	Completed	INSTI	1stline
TASO Soroti	SOR-08-04544	52.2	M	FBG	Completed	INSTI	1stline
TASO Soroti	SOR-07-05824	52.2	F	CDDP	Completed	INSTI	1stline
TASO Soroti	SOR-07-04803	52.2	F	CDDP	Completed	INSTI	1stline
TASO Soroti	SOR-07-04440	52.2	F	CDDP	Completed	INSTI	1stline
TASO Soroti	SOR-18-04286	52.4	M	CCLAD	Completed	INSTI	1stline
TASO Soroti	SOR-05-05423	52.5	F	CDDP	Completed	INSTI	1stline
TASO Soroti	SOR-07-05705	52.6	M	CDDP	Completed	INSTI	1stline
TASO Soroti	SOR-07-05884	52.6	M	CDDP	Completed	INSTI	1stline
Katakwi hospital	Khc02573	52.6	F	FTDR	Completed	INSTI	1stline
Katakwi hospital	Khc04724	52.6	M	FTDR	Completed	NNRTIs	1stline
Katakwi hospital	KHC06812	52.6	M	FTDR	Completed	INSTI	1stline
TASO Soroti	SOR-07-04165	52.7	M	CDDP	Completed	NNRTIs	1stline
TASO Soroti	SOR-10-04722	52.7	M	CDDP	Completed	NNRTIs	1stline
Katakwi hospital	Khc03731	52.7	F	FTDR	Completed	NNRTIs	1stline
TASO Soroti	SOR-07-04780	52.8	M	FTDR	Completed	INSTI	1stline
Katakwi hospital	Khc04877	52.8	F	FTDR	Completed	INSTI	1stline
TASO Soroti	SOR-10-04101	52.8	F	CCLAD	Completed	INSTI	1stline
TASO Soroti	SOR-07-04259	52.9	F	FTDR	Completed	INSTI	1stline
Katakwi hospital	KHC06318	53	M	FTDR	Completed	NNRTIs	1stline
TASO Soroti	SOR-19-04152	53	M	FTDR	not completed	INSTI	1stline
Katakwi hospital	Khc06472	53.1	F	FTDR	Completed	INSTI	1stline
TASO Soroti	SOR-09-04659	53.1	M	CCLAD	Completed	INSTI	1stline
TASO Soroti	SOR-07-04118	53.1	F	CCLAD	Completed	INSTI	1stline
TASO Soroti	SOR-05-04452	53.1	F	CDDP	Completed	INSTI	1stline
TASO Soroti	SOR-06-05404	53.1	F	CCLAD	Completed	INSTI	1stline
TASO Soroti	SOR-08-04709	53.1	M	CCLAD	Completed	INSTI	1stline
TASO Soroti	SOR-04-01217	53.1	F	CDDP	Completed	NNRTIs	1stline
TASO Soroti	SOR-05-00299	53.2	F	CDDP	Completed	INSTI	1stline
TASO Soroti	SOR-04-01286	53.2	F	CCLAD	Completed	INSTI	1stline
TASO Soroti	SOR-12-04159	53.3	F	FBIM	not completed	INSTI	1stline
TASO Soroti	SOR-16-04088	53.3	M	CCLAD	Completed	INSTI	1stline
Katakwi hospital	Khc00658	53.6	F	CCLAD	Completed	INSTI	1stline
Katakwi hospital	KHC07295	53.6	M	FTDR	Completed	NNRTIs	1stline
Katakwi hospital	Khc04016	53.6	F	FTDR	Completed	NNRTIs	1stline
Katakwi hospital	Khc02939	53.6	F	FTDR	Completed	INSTI	1stline
Katakwi hospital	KHC02620	53.6	M	FTDR	Completed	NNRTIs	1stline
Katakwi hospital	KHC02383	53.7	M	FTDR	Completed	INSTI	1stline
Katakwi hospital	KHC05399	53.7	F	FTDR	Completed	INSTI	1stline
Katakwi hospital	Khc01966	53.8	F	FTDR	not completed	NNRTIs	1stline
Katakwi hospital	KHC06730	53.9	M	FTDR	Completed	NNRTIs	1stline
Katakwi hospital	KHC07158	54	F	FBIM	Completed	NNRTIs	1stline
Katakwi hospital	Khc02174	54	F	FTDR	Completed	INSTI	1stline
TASO Soroti	SOR-05-04143	54.1	F	CDDP	Completed	PI	2/3 line
TASO Soroti	SOR-06-04207	54.1	F	CCLAD	Completed	INSTI	1stline
TASO Soroti	SOR-05-05607	54.1	M	CDDP	Completed	INSTI	1stline
TASO Soroti	SOR-05-05518	54.1	F	CDDP	Completed	INSTI	1stline
TASO Soroti	SOR-07-04770	54.1	F	CDDP	Completed	INSTI	1stline
TASO Soroti	SOR-11-00328	54.1	F	FBIM	Completed	PI	2/3 line
TASO Soroti	SOR-08-04984	54.1	M	FTDR	Completed	INSTI	1stline
TASO Soroti	SOR-05-04641	54.1	F	CCLAD	Completed	INSTI	1stline
Katakwi hospital	KHC05380	54.2	F	FTDR	Completed	INSTI	1stline
TASO Soroti	SOR-05-05562	54.2	F	CCLAD	Completed	INSTI	1stline
TASO Soroti	SOR-09-04918	54.2	F	CCLAD	Completed	INSTI	1stline
Katakwi hospital	Khc04711	54.2	F	CCLAD	Completed	INSTI	1stline
TASO Soroti	SOR-06-04236	54.2	F	CCLAD	not completed	INSTI	1stline
TASO Soroti	SOR-07-04438	54.2	F	CDDP	Completed	INSTI	1stline
Katakwi hospital	Khc03501	54.2	F	FTDR	Completed	NNRTIs	1stline
TASO Soroti	SOR-12-04327	54.2	M	CDDP	Completed	INSTI	1stline
TASO Soroti	SOR-19-04232	54.2	M	FBG	Completed	INSTI	1stline
TASO Soroti	SOR-06-04483	54.2	F	CDDP	Completed	PI	2/3 line
TASO Soroti	SOR-06-05147	54.2	F	FTDR	Completed	INSTI	1stline
TASO Soroti	SOR-08-04276	54.2	F	CDDP	Completed	INSTI	1stline
TASO Soroti	SOR-05-05164	54.2	M	CDDP	Completed	INSTI	1stline
TASO Soroti	SOR-08-04005	54.4	F	CCLAD	Completed	INSTI	1stline
TASO Soroti	SOR-07-05515	54.4	F	CCLAD	Completed	INSTI	1stline
Katakwi hospital	KHC01778	54.4	F	FTDR	Completed	INSTI	1stline
Katakwi hospital	KHC05397	54.5	M	FTDR	Completed	INSTI	1stline
Katakwi hospital	Khc00004	54.6	M	FBIM	Completed	PI	1stline
Katakwi hospital	KHC06216	54.6	M	FTDR	Completed	NNRTIs	1stline
Katakwi hospital	KHC04140	54.6	M	CCLAD	Completed	NNRTIs	1stline
TASO Soroti	SOR-05-05613	54.6	M	CDDP	Completed	INSTI	1stline
Katakwi hospital	KHC07274	54.6	F	FBIM	Completed	INSTI	1stline
Katakwi hospital	KHC04881	54.7	F	FTDR	Completed	NNRTIs	1stline
Katakwi hospital	Khc01801	54.7	F	FTDR	Completed	INSTI	1stline
Katakwi hospital	KHC07325	54.8	M	FBIM	Completed	NNRTIs	1stline
Katakwi hospital	Khc01815	54.8	M	FTDR	Completed	NNRTIs	1stline
Katakwi hospital	KHC07382	54.8	M	FBIM	not completed	INSTI	1stline
TASO Soroti	SOR-06-04564	54.9	F	CCLAD	Completed	INSTI	1stline
TASO Soroti	SOR-07-00551	54.9	F	CCLAD	Completed	INSTI	1stline
TASO Soroti	SOR-10-00552	55	M	CDDP	Completed	INSTI	1stline
TASO Soroti	SOR-09-04385	55	F	CDDP	Completed	INSTI	1stline
Katakwi hospital	KHC05611	55.1	F	FTDR	Completed	NNRTIs	1stline
TASO Soroti	SOR-06-05631	55.1	F	CCLAD	Completed	INSTI	1stline
Katakwi hospital	Khc05523	55.1	M	FBIM	Completed	PI	2/3 line
TASO Soroti	SOR-07-05406	55.1	F	CCLAD	Completed	INSTI	1stline
TASO Soroti	SOR-12-04322	55.1	M	FBIM	not completed	NNRTIs	1stline
TASO Soroti	SOR-04-00162	55.1	F	CCLAD	Completed	INSTI	1stline
TASO Soroti	SOR-04-00220	55.1	F	CDDP	Completed	INSTI	1stline
TASO Soroti	SOR-06-04755	55.2	M	CCLAD	Completed	INSTI	1stline
TASO Soroti	SOR-09-04596	55.2	F	CCLAD	Completed	INSTI	1stline
TASO Soroti	SOR-04-01302	55.2	M	CDDP	Completed	INSTI	1stline
TASO Soroti	SOR-06-05608	55.2	F	CCLAD	Completed	INSTI	1stline
TASO Soroti	SOR-10-04293	55.2	F	FTDR	not completed	INSTI	1stline
TASO Soroti	SOR-09-04710	55.2	F	CDDP	Completed	INSTI	1stline
TASO Soroti	SOR-09-04081	55.2	M	FBIM	Completed	PI	2/3 line
Katakwi hospital	Khc05980	55.2	F	FTDR	Completed	NNRTIs	1stline
TASO Soroti	SOR-09-04863	55.3	M	CCLAD	Completed	NNRTIs	1stline
Katakwi hospital	KHC03750	55.3	M	FTDR	Completed	NNRTIs	1stline
TASO Soroti	SOR-09-04149	55.3	F	CDDP	Completed	INSTI	1stline
TASO Soroti	SOR-05-04361	55.3	F	FTDR	Completed	INSTI	1stline
TASO Soroti	SOR-07-05161	55.4	F	CDDP	Completed	INSTI	1stline
TASO Soroti	SOR-10-04630	55.5	M	CCLAD	Completed	INSTI	1stline
Katakwi hospital	Khc04149	55.5	F	FTDR	Completed	INSTI	1stline
Katakwi hospital	Khc06326	55.6	F	CCLAD	Completed	NNRTIs	2/3 line
Katakwi hospital	Khc03960	55.7	F	FTDR	Completed	INSTI	1stline
Katakwi hospital	Khc03628	55.7	M	CCLAD	Completed	NNRTIs	1stline
Katakwi hospital	KHC07334	55.7	M	FTDR	Completed	NNRTIs	1stline
Katakwi hospital	Khc02750	55.7	M	CDDP	Completed	PI	2/3 line
Katakwi hospital	KHC01086	55.7	M	FTDR	Completed	NNRTIs	1stline
Katakwi hospital	KHC04394	55.7	F	FTDR	Completed	NNRTIs	1stline
Katakwi hospital	KHC07434	55.8	M	FBIM	Completed	INSTI	1stline
Katakwi hospital	KHC06995	55.8	F	FTDR	Completed	NNRTIs	1stline
Katakwi hospital	KHC05427	56.1	F	CCLAD	not completed	INSTI	1stline
TASO Soroti	SOR-18-04534	56.1	M	FBIM	Completed	INSTI	1stline
TASO Soroti	SOR-09-04094	56.1	F	CCLAD	Completed	INSTI	1stline
Katakwi hospital	Khc02288	56.1	F	CCLAD	Completed	NNRTIs	1stline
TASO Soroti	SOR-06-04629	56.1	M	CCLAD	Completed	INSTI	1stline
TASO Soroti	SOR-04-00216	56.1	F	FBIM	Completed	PI	2/3 line
TASO Soroti	SOR-07-05197	56.2	F	FTDR	Completed	INSTI	1stline
TASO Soroti	SOR-09-04571	56.2	M	CCLAD	Completed	INSTI	1stline
TASO Soroti	SOR-12-04405	56.2	F	CDDP	Completed	INSTI	1stline
TASO Soroti	SOR-10-04556	56.2	F	CDDP	Completed	INSTI	1stline
TASO Soroti	SOR-10-04169	56.2	M	FBIM	not completed	INSTI	1stline
TASO Soroti	SOR-06-05637	56.2	M	CCLAD	Completed	INSTI	1stline
TASO Soroti	SOR-08-04401	56.3	F	FBIM	Completed	INSTI	1stline
TASO Soroti	SOR-07-05360	56.4	M	CDDP	Completed	INSTI	1stline
Katakwi hospital	KHC03657	56.5	M	FTDR	Completed	INSTI	1stline
Katakwi hospital	KHC04740	56.6	M	FTDR	Completed	NNRTIs	1stline
Katakwi hospital	Khc00151	56.6	M	CCLAD	Completed	INSTI	1stline
Katakwi hospital	KHC01719	56.6	F	FTDR	Completed	INSTI	1stline
TASO Soroti	SOR-09-04408	56.7	F	CDDP	Completed	INSTI	1stline
Katakwi hospital	KHC00040	56.7	M	FTDR	Completed	NNRTIs	1stline
Katakwi hospital	KHC05428	56.7	F	FTDR	Completed	INSTI	1stline
Katakwi hospital	KHC04555	56.7	M	FBIM	Completed	INSTI	1stline
Katakwi hospital	KHC07198	56.8	M	FBIM	Completed	NNRTIs	1stline
Katakwi hospital	Kch03856	56.8	F	FTDR	Completed	NNRTIs	1stline
Katakwi hospital	Khco5541	56.8	M	CCLAD	Completed	INSTI	1stline
Katakwi hospital	KHC04251	56.9	M	FTDR	Completed	INSTI	1stline
TASO Soroti	SOR-06-04088	57	F	CDDP	Completed	INSTI	1stline
TASO Soroti	SOR-10-04133	57.1	F	FTDR	not completed	INSTI	1stline
Katakwi hospital	Khc01417	57.1	M	FTDR	Completed	INSTI	1stline
TASO Soroti	SOR-06-00066	57.1	M	CDDP	Completed	NNRTIs	1stline
TASO Soroti	SOR-08-04841	57.1	F	CCLAD	Completed	INSTI	1stline
TASO Soroti	SOR-09-04904	57.1	F	CCLAD	Completed	INSTI	1stline
TASO Soroti	SOR-05-05322	57.1	F	CCLAD	Completed	INSTI	1stline
TASO Soroti	SOR-07-05062	57.1	F	CCLAD	Completed	INSTI	1stline
TASO Soroti	SOR-05-04438	57.2	F	FBIM	Completed	INSTI	1stline
TASO Soroti	SOR-06-05212	57.2	M	CDDP	Completed	INSTI	1stline
TASO Soroti	SOR-08-05090	57.2	M	FTDR	Completed	INSTI	1stline
TASO Soroti	SOR-05-04136	57.2	M	CDDP	Completed	INSTI	1stline
TASO Soroti	SOR-08-04880	57.2	F	CDDP	Completed	INSTI	1stline
TASO Soroti	SOR-16-04144	57.2	F	CDDP	Completed	INSTI	1stline
TASO Soroti	SOR-09-04127	57.2	F	CDDP	Completed	INSTI	1stline
TASO Soroti	SOR-11-04081	57.2	F	FTDR	Completed	INSTI	1stline
TASO Soroti	SOR-09-04339	57.2	F	CDDP	Completed	INSTI	1stline
Katakwi hospital	KHC02251	57.2	M	FTDR	Completed	NNRTIs	1stline
TASO Soroti	SOR-13-04224	57.3	M	FBIM	Completed	INSTI	1stline
Katakwi hospital	Khc03720	57.6	F	CCLAD	Completed	INSTI	1stline
Katakwi hospital	KHC04840	57.6	F	FTDR	Completed	NNRTIs	1stline
Katakwi hospital	KHC01777	57.7	F	FTDR	Completed	NNRTIs	1stline
Katakwi hospital	KHC06578	57.8	M	FTDR	Completed	INSTI	1stline
Katakwi hospital	KHC04480	58	F	FTDR	Completed	NNRTIs	1stline
TASO Soroti	SOR-06-04835	58.1	M	CCLAD	Completed	PI	2/3 line
TASO Soroti	SOR-09-01246	58.1	M	CDDP	Completed	INSTI	1stline
TASO Soroti	SOR-10-04219	58.1	F	CCLAD	not completed	INSTI	1stline
TASO Soroti	SOR-10-04249	58.2	F	CDDP	Completed	INSTI	1stline
TASO Soroti	SOR-10-04527	58.2	F	CDDP	Completed	INSTI	1stline
TASO Soroti	SOR-09-04960	58.3	M	CCLAD	Completed	INSTI	1stline
TASO Soroti	SOR-10-04049	58.6	M	CDDP	Completed	INSTI	1stline
TASO Soroti	SOR-08-04799	58.6	F	CDDP	Completed	INSTI	1stline
Katakwi hospital	Khc01650	58.6	F	FTDR	Completed	INSTI	1stline
Katakwi hospital	Khc01920	58.6	F	FBIM	Completed	NNRTIs	1stline
Katakwi hospital	Khc04646	58.7	F	FTDR	Completed	NNRTIs	2/3 line
Katakwi hospital	KHC01072	58.7	F	FBIM	Completed	PI	1stline
Katakwi hospital	Khc07230	58.8	M	CCLAD	Completed	PI	2/3 line
Katakwi hospital	Khc03627	58.8	M	CCLAD	Completed	NNRTIs	1stline
TASO Soroti	sor-08-05255	58.8	M	CCLAD	Completed	INSTI	1stline
Katakwi hospital	KHC07348	58.8	F	FBIM	Completed	NNRTIs	1stline
Katakwi hospital	KHC05114	58.9	F	FTDR	Completed	NNRTIs	1stline
Katakwi hospital	KHC06301	59	M	FTDR	Completed	NNRTIs	1stline
TASO Soroti	SOR-05-04258	59.1	F	FTDR	Completed	INSTI	1stline
TASO Soroti	SOR-05-04155	59.1	F	CCLAD	Completed	INSTI	1stline
TASO Soroti	SOR-08-05230	59.1	M	CCLAD	Completed	INSTI	1stline
TASO Soroti	SOR-05-05472	59.1	F	CCLAD	Completed	INSTI	1stline
TASO Soroti	SOR-06-04652	59.1	F	CDDP	Completed	INSTI	1stline
TASO Soroti	SOR-09-04211	59.2	F	CCLAD	not completed	INSTI	1stline
TASO Soroti	SOR-11-04105	59.2	F	CDDP	Completed	INSTI	1stline
TASO Soroti	SOR-05-05190	59.2	F	FBIM	Completed	INSTI	1stline
TASO Soroti	SOR-05-05505	59.2	F	CDDP	Completed	INSTI	1stline
Katakwi hospital	KHC05212	59.3	M	FTDR	Completed	INSTI	1stline
TASO Soroti	SOR-19-04058	59.5	F	CDDP	Completed	INSTI	1stline
Katakwi hospital	KHC07390	59.6	M	FBIM	Completed	INSTI	1stline
Katakwi hospital	KHC01296	59.6	F	FTDR	Completed	NNRTIs	1stline
Katakwi hospital	KHC06756	59.6	M	FTDR	Completed	NNRTIs	1stline
TASO Soroti	SOR-19-04210	59.6	F	CDDP	Completed	INSTI	1stline
Katakwi hospital	Khc05557	59.7	F	FTDR	Completed	NNRTIs	1stline
Katakwi hospital	KHC05744	59.7	F	FTDR	Completed	INSTI	1stline
Katakwi hospital	Khc01615	59.7	F	FTDR	Completed	NNRTIs	1stline
Katakwi hospital	Khc02274	59.7	F	FTDR	Completed	NNRTIs	1stline
Katakwi hospital	KHC05876	59.7	F	FTDR	Completed	NNRTIs	1stline
TASO Soroti	SOR-07-04839	59.7	F	CDDP	Completed	INSTI	1stline
TASO Soroti	SOR-04-01223	59.7	F	CCLAD	Completed	INSTI	1stline
Katakwi hospital	KHC00375	59.9	F	FBIM	Completed	PI	1stline
Katakwi hospital	KHC04613	59.9	F	CCLAD	Completed	INSTI	1stline
Katakwi hospital	Khc01699	60	F	CCLAD	Completed	NNRTIs	1stline
TASO Soroti	SOR-09-05007	60.1	F	CCLAD	Completed	INSTI	1stline
Katakwi hospital	Khc02679	60.1	M	FTDR	Completed	INSTI	1stline
TASO Soroti	SOR-06-04293	60.1	M	CDDP	Completed	NNRTIs	1stline
TASO Soroti	SOR-19-04250	60.1	F	FTDR	Completed	INSTI	1stline
TASO Soroti	SOR-05-04870	60.2	F	FBIM	Completed	INSTI	1stline
TASO Soroti	SOR-06-04301	60.2	M	FTDR	Completed	INSTI	1stline
Katakwi hospital	Khc01940	60.6	M	FTDR	Completed	INSTI	1stline
TASO Soroti	SOR-07-04148	60.6	F	CCLAD	Completed	INSTI	1stline
Katakwi hospital	KHC01894	60.6	F	FTDR	Completed	INSTI	1stline
Katakwi hospital	KHC05735	60.6	F	FTDR	Completed	INSTI	1stline
Katakwi hospital	Khc04612	60.6	F	FTDR	Completed	NNRTIs	1stline
TASO Soroti	SOR-07-00233	60.8	F	CCLAD	Completed	INSTI	1stline
TASO Soroti	SOR-06-04699	61.1	F	CDDP	Completed	INSTI	1stline
Katakwi hospital	KHC05326	61.1	M	FTDR	Completed	INSTI	1stline
TASO Soroti	SOR-06-05309	61.1	F	CDDP	Completed	INSTI	1stline
TASO Soroti	SOR-07-04280	61.1	F	FBIM	Completed	NNRTIs	1stline
Katakwi hospital	KHC03932	61.2	F	FTDR	Completed	NNRTIs	1stline
TASO Soroti	SOR-06-05093	61.2	M	CDDP	Completed	INSTI	1stline
Katakwi hospital	KHC07304	61.3	M	FTDR	Completed	NNRTIs	1stline
TASO Soroti	SOR-08-05004	61.5	F	FTDR	not completed	INSTI	1stline
Katakwi hospital	Khc02950	61.6	F	CDDP	Completed	INSTI	1stline
TASO Soroti	SOR-06-04706	61.6	M	CCLAD	Completed	INSTI	1stline
Katakwi hospital	Khc03884	61.7	F	FTDR	Completed	INSTI	1stline
Katakwi hospital	Khc03939	61.7	M	FTDR	Completed	INSTI	1stline
Katakwi hospital	Khc00139	61.7	F	FTDR	Completed	INSTI	1stline
Katakwi hospital	KHC00853	61.7	M	FTDR	Completed	INSTI	1stline
Katakwi hospital	KHC01445	61.7	M	FBIM	not completed	NNRTIs	1stline
Katakwi hospital	KHC01654	62	F	FTDR	not completed	NNRTIs	1stline
TASO Soroti	SOR-04-00326	62.1	F	CCLAD	Completed	INSTI	1stline
TASO Soroti	SOR-07-04487	62.1	M	CCLAD	Completed	INSTI	1stline
TASO Soroti	SOR-07-04324	62.1	F	CCLAD	Completed	INSTI	1stline
TASO Soroti	SOR-09-05004	62.2	M	CCLAD	Completed	INSTI	1stline
TASO Soroti	SOR-18-04256	62.2	F	FTDR	not completed	PI	2/3 line
TASO Soroti	SOR-11-04198	62.2	M	FBIM	Completed	INSTI	1stline
TASO Soroti	SOR-06-05324	62.3	F	FTDR	Completed	NNRTIs	1stline
TASO Soroti	SOR-14-04109	62.6	F	CCLAD	Completed	INSTI	1stline
TASO Soroti	SOR-07-04403	62.7	M	CCLAD	Completed	INSTI	1stline
Katakwi hospital	KHC07378	62.7	M	FTDR	Completed	NNRTIs	1stline
Katakwi hospital	Khc05433	62.8	F	FTDR	Completed	PI	1stline
Katakwi hospital	Khc03613	63	M	FTDR	Completed	NNRTIs	1stline
TASO Soroti	SOR-06-04523	63.1	F	CDDP	Completed	INSTI	1stline
TASO Soroti	SOR-09-04123	63.1	F	CDDP	Completed	INSTI	1stline
TASO Soroti	SOR-10-04350	63.1	M	CCLAD	Completed	INSTI	1stline
TASO Soroti	SOR-06-04865	63.1	M	CCLAD	Completed	INSTI	1stline
TASO Soroti	SOR-06-04634	63.1	F	CDDP	Completed	INSTI	1stline
TASO Soroti	SOR-09-04254	63.2	M	CDDP	Completed	INSTI	1stline
TASO Soroti	SOR-12-04404	63.2	F	FTDR	Completed	INSTI	1stline
TASO Soroti	SOR-07-04484	63.7	M	CCLAD	Completed	NNRTIs	1stline
Katakwi hospital	KHC05269	63.8	F	FTDR	Completed	INSTI	1stline
TASO Soroti	SOR-07-04654	63.9	M	CCLAD	Completed	INSTI	1stline
TASO Soroti	SOR-05-04171	63.9	M	CCLAD	Completed	INSTI	1stline
TASO Soroti	SOR-07-04592	64	M	CCLAD	Completed	INSTI	1stline
TASO Soroti	SOR-07-05642	64.1	F	CCLAD	Completed	INSTI	1stline
Katakwi hospital	KHC00460	64.2	F	FTDR	Completed	NNRTIs	1stline
TASO Soroti	SOR-10-04643	64.2	F	FTDR	Completed	INSTI	2/3 line
TASO Soroti	SOR-05-05440	64.2	F	CDDP	Completed	INSTI	1stline
TASO Soroti	SOR-05-04242	64.2	F	FBIM	Completed	INSTI	1stline
TASO Soroti	SOR-07-05549	64.2	F	CCLAD	Completed	INSTI	1stline
TASO Soroti	SOR-05-05148	64.2	F	CCLAD	Completed	INSTI	1stline
Katakwi hospital	KHC01315	64.6	F	FTDR	Completed	INSTI	1stline
Katakwi hospital	Khc06544	64.7	M	FTDR	Completed	NNRTIs	1stline
Katakwi hospital	KHC04715	64.8	M	FTDR	Completed	INSTI	1stline
Katakwi hospital	Khc03115	64.8	M	FTDR	Completed	INSTI	1stline
Katakwi hospital	KHC04661	65	F	CCLAD	Completed	INSTI	1stline
TASO Soroti	SOR-06-05545	65.1	F	FBIM	Completed	NNRTIs	1stline
TASO Soroti	SOR-09-04773	65.2	F	CDDP	Completed	INSTI	1stline
TASO Soroti	KHC07208	65.5	M	FTDR	Completed	NNRTIs	1stline
Katakwi hospital	Khc03973	65.6	M	CCLAD	Completed	NNRTIs	1stline
Katakwi hospital	Khc02026	65.6	F	FTDR	Completed	NNRTIs	1stline
TASO Soroti	SOR-05-04421	65.6	F	CCLAD	Completed	INSTI	1stline
Katakwi hospital	Khc05834	65.6	M	FTDR	Completed	INSTI	1stline
Katakwi hospital	Khc01870	65.7	M	CCLAD	Completed	NNRTIs	1stline
Katakwi hospital	KHC07175	65.8	F	FBIM	Completed	INSTI	1stline
TASO Soroti	SOR-07-05225	65.8	F	CCLAD	Completed	INSTI	1stline
Katakwi hospital	KHC01672	66	M	FTDR	Completed	INSTI	1stline
Katakwi hospital	KHC01847	66.7	F	FTDR	Completed	NNRTIs	1stline
Katakwi hospital	Khc03914	66.8	M	FBIM	Completed	NNRTIs	1stline
TASO Soroti	SOR-07-05944	66.8	F	FBIM	Completed	INSTI	1stline
Katakwi hospital	khc04100	66.8	F	FTDR	Completed	INSTI	1stline
TASO Soroti	SOR-06-04014	67	M	CDDP	Completed	INSTI	1stline
TASO Soroti	SOR-08-04701	67.1	M	CCLAD	Completed	INSTI	1stline
TASO Soroti	SOR-06-05155	68.1	F	CCLAD	Completed	INSTI	1stline
Katakwi hospital	KHC05416	68.4	M	FTDR	Completed	INSTI	1stline
Katakwi hospital	KHC06534	69	F	FTDR	Completed	INSTI	1stline
TASO Soroti	SOR-07-05087	69.1	M	CDDP	Completed	INSTI	1stline
TASO Soroti	SOR-16-04126	69.1	F	FTDR	Completed	INSTI	1stline
TASO Soroti	SOR-07-04933	69.1	M	CDDP	Completed	INSTI	1stline
TASO Soroti	SOR-11-04022	69.2	F	FBIM	Completed	INSTI	1stline
TASO Soroti	SOR-09-04606	69.2	F	CDDP	Completed	INSTI	1stline
TASO Soroti	SOR-11-04310	69.3	F	FTDR	not completed	NNRTIs	1stline
Katakwi hospital	KHC02495	69.6	F	FBIM	Completed	NNRTIs	1stline
Katakwi hospital	KHC01691	69.7	F	CCLAD	Completed	NNRTIs	1stline
TASO Soroti	SOR-19-04231	70.2	F	FBIM	Completed	INSTI	1stline
Katakwi hospital	KHC01785	70.4	F	CDDP	Completed	INSTI	1stline
Katakwi hospital	Khc04938	70.9	F	FTDR	Completed	INSTI	1stline
TASO Soroti	SOR-06-04486	71.1	F	CCLAD	Completed	INSTI	1stline
TASO Soroti	SOR-04-00532	71.2	M	CDDP	Completed	INSTI	1stline
Katakwi hospital	KHC03295	72.8	F	FTDR	Completed	INSTI	1stline
TASO Soroti	SOR-17-04035	73.6	M	FBIM	Completed	NNRTIs	1stline
Katakwi hospital	Khc03271	73.7	F	CCLAD	Completed	INSTI	1stline
Katakwi hospital	Khc00026	73.9	M	CCLAD	Completed	INSTI	1stline
TASO Soroti	SOR-10-04572	74.2	F	FTDR	not completed	INSTI	1stline
Katakwi hospital	Khc00148	74.5	F	FTDR	Completed	INSTI	1stline
Katakwi hospital	Khc04701	74.6	F	CCLAD	Completed	INSTI	1stline
TASO Soroti	SOR-06-04960	75.3	M	FBIM	Completed	INSTI	1stline
Katakwi hospital	Khco5697	77.2	M	FTDR	Completed	NNRTIs	1stline
TASO Soroti	SOR-08-04113	77.2	F	CDDP	Completed	INSTI	1stline
Katakwi hospital	KHC03282	77.6	F	FTDR	Completed	NNRTIs	1stline
TASO Soroti	SOR-06-04993	78.1	F	CDDP	Completed	INSTI	1stline
TASO Soroti	SOR-07-04914	78.2	M	FTDR	Completed	INSTI	1stline
Katakwi hospital	Khc00131	79.6	F	CCLAD	Completed	NNRTIs	1stline
TASO Soroti	SOR-06-05114	87.1	F	CCLAD	Completed	INSTI	1stline
Katakwi hospital	KHC04616	95.5	M	FTDR	Completed	INSTI	1stline
Katakwi hospital	KHC07147	118.9	F	FBIM	Completed	NNRTIs	1stline
SRRH	8961		M	FTR	Completed	INSTI	1stline
SRRH	9588		M	FTR	Completed	INSTI	1stline
SRRH	8080		F	FBIM	Completed	INSTI	1stline
SRRH	10714		M	FBIM	Completed	INSTI	1stline
SRRH	7171		M	FTR	Completed	INSTI	1stline
SRRH	6854		F	FTR	Completed	NNRTIs	1stline
SRRH	10478		F	FTR	Completed	NNRTIs	1stline
SRRH	10183		F	FTR	Completed	INSTI	1stline
SRRH	5585		M	FTR	Completed	INSTI	1stline
SRRH	1192		F	FTR	Completed	INSTI	1stline
SRRH	6668		F	FTR	Completed	NNRTIs	1stline
SRRH	10313		F	FBIM	Completed	INSTI	1stline
SRRH	2636		M	FTR	Completed	INSTI	1stline
SRRH	1698		F	FBIM	Completed	NNRTIs	1stline
SRRH	1761		F	FTR	Completed	INSTI	1stline
SRRH	8293		M	FBIM	Completed	INSTI	1stline
SRRH	181		F	FBIM	not completed	INSTI	1stline
SRRH	9557		F	FTR	Completed	NNRTIs	1stline
SRRH	9542		M	FBIM	Completed	PI	2/3 line
SRRH	10294		M	FBIM	Completed	NNRTIs	1stline
SRRH	2390		F	FTR	Completed	INSTI	1stline
SRRH	10917		F	FBIM	Completed	NNRTIs	1stline
SRRH	3621		M	FBIM	Completed	INSTI	1stline
SRRH	8251		F	FBIM	Completed	PI	2/3 line
SRRH	8497		F	FTR	Completed	NNRTIs	1stline
SRRH	5533		F	FTR	Completed	INSTI	1stline
SRRH	9403		M	FTR	Completed	PI	2/3 line
SRRH	10435		M	FBIM	Completed	NNRTIs	1stline
SRRH	3737		F	FBIM	Completed	NNRTIs	1stline
SRRH	7773		F	FBIM	Completed	INSTI	1stline
SRRH	9789		F	FBIM	Completed	INSTI	1stline
SRRH	8202		M	FTR	Completed	INSTI	1stline
SRRH	10513		M	FGB	Completed	INSTI	1stline
SRRH	7632		F	FTR	Completed	NNRTIs	1stline
SRRH	10657		M	FTR	Completed	INSTI	1stline
SRRH	6437		M	FTR	Completed	INSTI	1stline
SRRH	10567		F	FTR	Completed	INSTI	1stline
SRRH	2829		F	FTR	Completed	INSTI	1stline
SRRH	10920		F	FBIM	Completed	INSTI	1stline
SRRH	1429		M	FBIM	Completed	INSTI	1stline
SRRH	708		M	FBIM	Completed	PI	2/3 line
SRRH	1670		M	FBIM	Completed	INSTI	1stline
SRRH	2424		F	FTR	Completed	NNRTIs	1stline
SRRH	2446		M	FBIM	Completed	PI	1stline
SRRH	3627		F	FBIM	Completed	NNRTIs	1stline
SRRH	6593		M	FGB	Completed	INSTI	1stline
SRRH	9085		F	FTR	Completed	INSTI	1stline
SRRH	5305		F	FBIM	Completed	INSTI	1stline
SRRH	5311		M	FBIM	Completed	INSTI	1stline
SRRH	124		F	FTR	Completed	INSTI	1stline
SRRH	322		M	FTR	Completed	INSTI	1stline
SRRH	8267		M	FBIM	Completed	INSTI	1stline
SRRH	10769		M	FBIM	Completed	INSTI	1stline
SRRH	3034		F	FTR	Completed	INSTI	1stline
SRRH	10529		F	FBIM	Completed	INSTI	1stline
SRRH	1562		F	FTR	Completed	INSTI	1stline
SRRH	8743		F	FBIM	Completed	INSTI	1stline
SRRH	10747		F	FBIM	Completed	NNRTIs	1stline
SRRH	11116		M	FBIM	Completed	PI	1stline
SRRH	407		M	FTR	Completed	INSTI	1stline
SRRH	1611		M	FTR	Completed	INSTI	1stline
SRRH	7813		F	FGB	Completed	INSTI	1stline
SRRH	5512		F	FTR	Completed	INSTI	1stline
SRRH	839		F	CDDP	Completed	INSTI	1stline
SRRH	1086		F	FTR	Completed	INSTI	1stline
SRRH	11094		F	FBIM	Completed	NNRTIs	1stline
SRRH	8914		F	FTR	Completed	NNRTIs	1stline
SRRH	6659		F	FTR	Completed	NNRTIs	1stline
SRRH	4914		F	FTR	Completed	INSTI	1stline
SRRH	10928		F	FGB	Completed	INSTI	1stline
SRRH	4651		F	FTR	Completed	INSTI	1stline
SRRH	6857		F	FBIM	Completed	INSTI	1stline
SRRH	5023		F	FTR	Completed	PI	2/3 line
SRRH	10299		F	FTR	Completed	INSTI	1stline
SRRH	7755		F	FTR	Completed	INSTI	1stline
SRRH	605		F	FBIM	Completed	INSTI	1stline
SRRH	8204		M	FTR	Completed	INSTI	1stline
SRRH	6110		F	FGB	Completed	INSTI	1stline
SRRH	8780		M	FTR	Completed	INSTI	1stline
SRRH	3383		F	FTR	Completed	PI	1stline
SRRH	8134		M	FBIM	Completed	INSTI	1stline
SRRH	4274		F	FTR	Completed	INSTI	1stline
SRRH	10141		M	FBIM	Completed	INSTI	1stline
SRRH	5265		F	FBIM	Completed	NNRTIs	1stline
SRRH	8209		M	FBIM	Completed	INSTI	1stline
SRRH	10318		M	FBIM	Completed	NNRTIs	1stline
SRRH	453		F	FBIM	Completed	PI	2/3 line
SRRH	3002		M	FTR	Completed	INSTI	1stline
SRRH	4931		M	FTR	Completed	NNRTIs	1stline
SRRH	9317		F	FTR	Completed	INSTI	1stline
SRRH	8300		F	FGB	Completed	INSTI	1stline
SRRH	8066		F	FTR	Completed	INSTI	1stline
SRRH	9914		M	FBIM	Completed	INSTI	1stline
SRRH	10406		F	FGB	Completed	INSTI	1stline
SRRH	5276		F	FBIM	not completed	NNRTIs	1stline
Katakwi hospital	KHC07432		M	FBIM	Completed	NNRTIs	1stline
SRRH	632		F	FBIM	Completed	INSTI	1stline
SRRH	9924		M	FBIM	Completed	INSTI	1stline
SRRH	10666		F	FBIM	Completed	INSTI	1stline
SRRH	4264		M	FBIM	Completed	NNRTIs	1stline
SRRH	7120		F	FTR	Completed	INSTI	1stline
SRRH	4083		M	FBIM	Completed	INSTI	1stline
SRRH	6092		F	FTR	Completed	INSTI	1stline
SRRH	5961		M	FTR	Completed	INSTI	1stline
SRRH	7942		F	FBIM	Completed	INSTI	1stline
SRRH	4193		F	FBIM	Completed	PI	1stline
SRRH	10593		F	FBIM	Completed	INSTI	1stline
SRRH	4316		M	FTR	Completed	NNRTIs	1stline
SRRH	9206		F	FGB	Completed	PI	2/3 line
SRRH	3597		F	FGB	Completed	INSTI	1stline
SRRH	11056		F	FBIM	Completed	INSTI	1stline
SRRH	7574		F	FTR	Completed	NNRTIs	1stline
SRRH	6068		F	FGB	Completed	NNRTIs	1stline
SRRH	1153		M	FBIM	Completed	NNRTIs	1stline
SRRH	11125		F	FBIM	Completed	INSTI	1stline
SRRH	8741		F	FTR	Completed	NNRTIs	1stline
SRRH	4448		F	FBIM	Completed	INSTI	1stline
SRRH	2066		F	FTR	Completed	NNRTIs	1stline
SRRH	7303		M	FTR	Completed	INSTI	1stline
SRRH	8784		M	FBIM	Completed	NNRTIs	1stline
SRRH	2034		M	FTR	Completed	INSTI	1stline
SRRH	7553		M	FBIM	Completed	PI	2/3 line
SRRH	3351		F	FBIM	Completed	NNRTIs	1stline
SRRH	11049		F	FTR	Completed	INSTI	1stline
SRRH	11058		F	FBIM	Completed	INSTI	1stline
SRRH	10857		M	FTR	Completed	NNRTIs	1stline
SRRH	5997		M	FTR	Completed	INSTI	1stline
SRRH	8185		F	FBIM	Completed	NNRTIs	1stline
SRRH	3825		F	FTR	Completed	INSTI	1stline
SRRH	10750		F	FTR	Completed	PI	2/3 line
SRRH	8887		F	FTR	Completed	INSTI	1stline
SRRH	10150		M	FBIM	Completed	INSTI	1stline
SRRH	3331		M	FTR	Completed	INSTI	1stline
SRRH	6896		F	FTR	Completed	INSTI	1stline
SRRH	5450		F	FTR	Completed	INSTI	1stline
SRRH	9391		F	FTR	Completed	NNRTIs	1stline
SRRH	4532		M	FBIM	Completed	INSTI	1stline
SRRH	7780		M	FBIM	Completed	INSTI	1stline
SRRH	6375		F	FTR	not completed	INSTI	1stline
SRRH	7012		M	FTR	Completed	PI	2/3 line
SRRH	9596		F	FTR	Completed	INSTI	2/3 line
SRRH	8421		M	FTR	Completed	PI	2/3 line
SRRH	10693		F	FTR	Completed	INSTI	1stline
SRRH	10550		M	FTR	not completed	NNRTIs	1stline
SRRH	5017		F	FBIM	Completed	NNRTIs	1stline
SRRH	8210		F	FTR	Completed	INSTI	1stline
SRRH	1784		F	FBIM	Completed	NNRTIs	1stline
SRRH	4161		F	FBIM	Completed	INSTI	1stline
SRRH	3119		M	FBIM	Completed	INSTI	1stline
SRRH	4310		F	FBIM	Completed	INSTI	1stline
SRRH	914		M	FBIM	Completed	NNRTIs	1stline
SRRH	9287		M	FTR	Completed	INSTI	1stline
SRRH	9683		F	FTR	Completed	INSTI	1stline
SRRH	4090		F	FTR	Completed	INSTI	1stline
SRRH	3312		M	FTR	Completed	PI	2/3 line
SRRH	8813		M	FBIM	Completed	PI	2/3 line
SRRH	8525		F	FTR	Completed	INSTI	1stline
SRRH	9188		M	FTR	Completed	INSTI	1stline
SRRH	8157		M	FBIM	Completed	PI	2/3 line
SRRH	6366		F	FTR	Completed	NNRTIs	1stline
SRRH	1652		F	FBIM	Completed	PI	1stline
SRRH	5025		F	FTR	Completed	INSTI	1stline
SRRH	8149		F	FBIM	Completed	INSTI	1stline
SRRH	9870		F	FBIM	Completed	NNRTIs	1stline
SRRH	9974		F	FGB	Completed	INSTI	1stline
SRRH	9510		M	FTR	Completed	INSTI	1stline
SRRH	7468		M	FBIM	Completed	INSTI	1stline
SRRH	11149		M	FBIM	Completed	INSTI	1stline
SRRH	7759		F	FBIM	Completed	INSTI	1stline
SRRH	8550		M	FTR	Completed	NNRTIs	1stline
SRRH	8735		M	FTR	Completed	INSTI	1stline
SRRH	8645		F	FBIM	Completed	INSTI	1stline
SRRH	10862		M	FBIM	Completed	INSTI	1stline
SRRH	3405		M	FTR	Completed	NNRTIs	1stline
SRRH	8367		M	FTR	Completed	NNRTIs	1stline
SRRH	5257		M	FTR	Completed	INSTI	1stline
SRRH	3332		F	FTR	Completed	INSTI	1stline
SRRH	8578		M	FTR	Completed	INSTI	1stline
SRRH	10153		F	FBIM	Completed	PI	2/3 line
SRRH	6636		M	FTR	Completed	INSTI	1stline
SRRH	7597		F	FBIM	Completed	PI	2/3 line
SRRH	6243		M	FTR	Completed	INSTI	1stline
SRRH	8381		M	FTR	Completed	PI	2/3 line
SRRH	1792		F	FTR	Completed	INSTI	1stline
SRRH	1475		M	FTR	Completed	INSTI	1stline
SRRH	9849		M	FBIM	Completed	PI	2/3 line
SRRH	359		M	FTR	Completed	NNRTIs	1stline
SRRH	749		F	FBIM	Completed	INSTI	1stline
SRRH	9760		F	FTR	Completed	PI	1stline
SRRH	7960		F	FBIM	Completed	PI	2/3 line
SRRH	10801		F	FBIM	Completed	INSTI	1stline
SRRH	8920		F	FGB	Completed	INSTI	1stline
SRRH	9214		F	FGB	Completed	PI	2/3 line
SRRH	961		F	FTR	Completed	PI	1stline
TASO Soroti	SOR-04-00968		F	FBIM	Completed	INSTI	1stline
SRRH	8583		F	FTR	Completed	INSTI	1stline
SRRH	2434		F	FTR	Completed	PI	1stline
SRRH	5373		M	CDDP	Completed	INSTI	1stline
SRRH	2133		F	FBIM	Completed	PI	1stline
SRRH	9264		M	FBIM	Completed	INSTI	1stline
SRRH	4746		M	FTR	Completed	INSTI	1stline
SRRH	8729		M	FTR	Completed	INSTI	1stline
SRRH	6733		M	FTR	Completed	INSTI	1stline
SRRH	10833		F	FTR	Completed	INSTI	1stline
SRRH	464		F	FBIM	Completed	PI	2/3 line
SRRH	10215		F	FBIM	Completed	INSTI	1stline
SRRH	9595		M	FTR	Completed	INSTI	1stline
SRRH	10090		M	FTR	Completed	INSTI	1stline
SRRH	9212		M	FBIM	Completed	INSTI	1stline
SRRH	10504		M	FBIM	Completed	INSTI	1stline
SRRH	2028		F	FBIM	Completed	INSTI	1stline
SRRH	5138		M	FBIM	Completed	NNRTIs	1stline
SRRH	8065		F	FTR	Completed	NNRTIs	1stline
SRRH	9838		F	FTR	Completed	INSTI	1stline
SRRH	558		F	FTR	Completed	INSTI	1stline
SRRH	5476		M	FTR	Completed	PI	2/3 line
SRRH	7362		M	FTR	Completed	PI	2/3 line
SRRH	10336		M	FTR	Completed	INSTI	1stline
SRRH	3386		F	FBIM	Completed	NNRTIs	1stline
SRRH	10262		F	FTR	Completed	INSTI	1stline
SRRH	2225		M	FTR	Completed	INSTI	1stline
SRRH	10808		F	FTR	Completed	NNRTIs	1stline
SRRH	5459		M	FTR	Completed	INSTI	1stline
SRRH	8248		F	FTR	Completed	INSTI	1stline
SRRH	7608		F	FGB	Completed	INSTI	1stline
SRRH	6628		F	FBIM	Completed	NNRTIs	1stline
SRRH	5294		F	FBIM	Completed	NNRTIs	1stline
SRRH	5275		M	FBIM	not completed	INSTI	1stline
SRRH	10306		F	FTR	Completed	INSTI	1stline
SRRH	10895		M	FBIM	Completed	INSTI	1stline
SRRH	9529		M	FBIM	Completed	INSTI	1stline
SRRH	431		M	CDDP	Completed	INSTI	1stline
SRRH	2740		F	FBIM	Completed	INSTI	1stline
SRRH	9505		F	FTR	Completed	INSTI	1stline
SRRH	621		M	CDDP	Completed	INSTI	1stline
SRRH	9903		F	FBIM	Completed	INSTI	1stline
SRRH	8415		M	FBIM	Completed	INSTI	1stline
SRRH	1295		F	FBIM	Completed	INSTI	1stline
SRRH	5508		F	FBIM	Completed	INSTI	1stline
SRRH	6934		M	FTR	Completed	NNRTIs	1stline
SRRH	8231		M	FTR	Completed	NNRTIs	1stline
SRRH	8333		F	FTR	Completed	INSTI	1stline
SRRH	5635		M	FBIM	Completed	INSTI	1stline
SRRH	6748		F	FBIM	Completed	PI	1stline
SRRH	10597		F	FTR	Completed	INSTI	1stline
Katakwi hospital	KHC06834		F	FBIM	Completed	NNRTIs	1stline
SRRH	10482		F	FGB	Completed	NNRTIs	1stline
SRRH	7815		M	FTR	Completed	INSTI	1stline
SRRH	2842		F	FTR	Completed	NNRTIs	1stline
SRRH	9242		F	FBIM	Completed	PI	2/3 line
SRRH	11010		M	FBIM	Completed	INSTI	1stline
SRRH	8143		F	FTR	Completed	INSTI	1stline
SRRH	10473		F	FBIM	Completed	INSTI	1stline
SRRH	9106		M	FBIM	Completed	INSTI	1stline
SRRH	8607		F	FTR	Completed	INSTI	1stline
SRRH	3866		F	FTR	Completed	INSTI	1stline
SRRH	7338		M	FTR	Completed	INSTI	1stline
SRRH	9675		F	FTR	Completed	INSTI	1stline
SRRH	10919		M	FBIM	Completed	NNRTIs	1stline
SRRH	1929		F	FBIM	Completed	NNRTIs	1stline
SRRH	640		F	FTR	Completed	INSTI	1stline
SRRH	4334		F	FTR	Completed	PI	2/3 line
SRRH	7525		M	FTR	Completed	INSTI	1stline
SRRH	5000		F	FBIM	Completed	NNRTIs	1stline
SRRH	9282		F	FBIM	Completed	INSTI	1stline
SRRH	8064		M	FTR	Completed	INSTI	1stline
SRRH	10669		F	FTR	Completed	NNRTIs	1stline
SRRH	10173		F	FTR	Completed	NNRTIs	1stline
SRRH	1115		F	FTR	Completed	INSTI	1stline
SRRH	6069		M	FTR	Completed	INSTI	1stline
SRRH	2566		M	FBIM	Completed	INSTI	1stline
SRRH	9243		M	FTR	Completed	INSTI	1stline
SRRH	8449		F	FTR	Completed	INSTI	1stline
SRRH	8431		F	FBIM	Completed	INSTI	1stline
SRRH	1411		F	FTR	Completed	INSTI	1stline
SRRH	5539		F	FGB	Completed	NNRTIs	1stline
SRRH	6171		F	FTR	Completed	INSTI	1stline
SRRH	7891		F	FTR	Completed	INSTI	1stline
SRRH	3052		F	FBIM	not completed	PI	2/3 line
SRRH	8752		F	FTR	Completed	PI	2/3 line
SRRH	7295		F	FBIM	Completed	PI	2/3 line
SRRH	6367		F	FBIM	Completed	PI	2/3 line
SRRH	6722		M	FTR	Completed	INSTI	1stline
SRRH	10039		M	FBIM	Completed	INSTI	1stline
SRRH	11066		F	FBIM	Completed	INSTI	1stline
SRRH	3501		F	FBIM	Completed	NNRTIs	1stline
SRRH	10005		F	FTR	Completed	INSTI	1stline
SRRH	10705		M	FBIM	Completed	NNRTIs	1stline
SRRH	3857		M	FTR	Completed	INSTI	1stline
SRRH	10477		M	FTR	Completed	INSTI	1stline
SRRH	9648		M	FTR	Completed	INSTI	1stline
SRRH	8736		F	FBIM	Completed	INSTI	1stline
SRRH	4723		M	FTR	Completed	INSTI	1stline
SRRH	5669		F	FBIM	Completed	INSTI	1stline
SRRH	9170		F	FTR	Completed	PI	1stline
SRRH	5140		F	FTR	Completed	INSTI	1stline
SRRH	905		F	FBIM	Completed	PI	2/3 line
SRRH	10133		M	FTR	Completed	INSTI	1stline
SRRH	11112		F	FBIM	Completed	INSTI	1stline
SRRH	8856		M	FTR	Completed	INSTI	1stline
SRRH	1777		M	FBIM	Completed	INSTI	1stline
SRRH	3244		M	FTR	Completed	INSTI	1stline
SRRH	10128		M	FTR	Completed	NNRTIs	1stline
SRRH	1116		M	FTR	Completed	INSTI	1stline
SRRH	9441		M	FBIM	Completed	INSTI	1stline
SRRH	5147		M	FBIM	Completed	INSTI	1stline
SRRH	6806		M	FTR	Completed	INSTI	2/3 line
SRRH	5338		F	FTR	Completed	INSTI	1stline
SRRH	10311		F	FGB	Completed	INSTI	1stline
SRRH	4472		F	FBIM	Completed	PI	2/3 line
SRRH	6479		F	FTR	Completed	INSTI	1stline
SRRH	10927		M	FBIM	Completed	INSTI	1stline
SRRH	11098		F	FBIM	Completed	NNRTIs	1stline
SRRH	2081		F	FBIM	Completed	INSTI	1stline
SRRH	238		M	FTR	Completed	INSTI	1stline
SRRH	3421		M	FBIM	Completed	INSTI	1stline
SRRH	7930		F	FTR	Completed	PI	2/3 line
SRRH	7507		F	FTR	Completed	NNRTIs	1stline
SRRH	5128		F	FBIM	Completed	NNRTIs	1stline
SRRH	5510		F	FTR	Completed	PI	2/3 line
SRRH	1015		M	FTR	Completed	INSTI	1stline
SRRH	3482		F	CDDP	Completed	NNRTIs	1stline
SRRH	282		F	FTR	Completed	INSTI	1stline
SRRH	1731		F	FBIM	Completed	INSTI	1stline
SRRH	11143		F	FBIM	Completed	INSTI	1stline
SRRH	400		F	FBIM	Completed	INSTI	1stline
SRRH	5964		F	FTR	Completed	PI	2/3 line
SRRH	10726		F	FTR	Completed	INSTI	1stline
SRRH	9273		F	FTR	Completed	NNRTIs	1stline
SRRH	2660		M	FBIM	Completed	INSTI	1stline
SRRH	8108		M	FBIM	Completed	INSTI	1stline
SRRH	5648		M	FTR	Completed	INSTI	1stline
SRRH	2067		F	FTR	Completed	NNRTIs	1stline
SRRH	7989		M	FTR	Completed	INSTI	1stline
SRRH	4222		M	CDDP	Completed	INSTI	1stline
SRRH	2212		F	FTR	Completed	INSTI	1stline
SRRH	9449		F	FTR	Completed	INSTI	1stline
SRRH	9181		M	FBIM	Completed	INSTI	1stline
SRRH	2414		F	FTR	Completed	INSTI	1stline
SRRH	8323		F	FTR	Completed	NNRTIs	1stline
SRRH	8714		F	FTR	Completed	NNRTIs	1stline
SRRH	9735		F	FTR	Completed	INSTI	1stline
SRRH	7871		F	CDDP	Completed	NNRTIs	1stline
SRRH	4254		F	FBIM	Completed	NNRTIs	1stline
SRRH	5009		M	FTR	Completed	INSTI	1stline
SRRH	2947		F	FGB	Completed	INSTI	1stline
SRRH	3136		F	FBIM	Completed	INSTI	1stline
SRRH	10535		F	FBIM	Completed	NNRTIs	1stline
SRRH	9965		F	FBIM	Completed	NNRTIs	1stline
SRRH	1964		M	FBIM	Completed	INSTI	1stline
SRRH	4992		M	FBIM	Completed	INSTI	1stline
SRRH	6715		M	FTR	Completed	INSTI	1stline
SRRH	3024		M	FTR	Completed	INSTI	1stline
SRRH	8021		M	FTR	Completed	NNRTIs	2/3 line
SRRH	118		F	CDDP	not completed	INSTI	2/3 line
SRRH	8436		F	FTR	Completed	INSTI	1stline
SRRH	8086		M	FBIM	Completed	INSTI	1stline
SRRH	10641		M	FBIM	Completed	INSTI	1stline
SRRH	1511		F	FTR	Completed	INSTI	1stline
SRRH	2891		F	FBIM	Completed	INSTI	1stline
SRRH	306		M	FBIM	Completed	PI	2/3 line
SRRH	8420		M	FTR	Completed	INSTI	1stline
SRRH	8643		M	FTR	Completed	INSTI	1stline
SRRH	6155		F	FBIM	Completed	INSTI	1stline
SRRH	5136		F	FTR	Completed	INSTI	1stline
SRRH	11119		F	FBIM	Completed	INSTI	1stline
SRRH	7075		M	FTR	Completed	INSTI	1stline
SRRH	10648		M	FBIM	Completed	INSTI	1stline
SRRH	8100		M	FTR	Completed	INSTI	1stline
SRRH	1850		F	FTR	Completed	INSTI	1stline
SRRH	10650		F	FBIM	Completed	INSTI	1stline
SRRH	10902		F	FBIM	not completed	NNRTIs	1stline
SRRH	172		F	FTR	Completed	INSTI	1stline
SRRH	10823		M	FBIM	Completed	INSTI	1stline
SRRH	3110		M	FTR	Completed	INSTI	1stline
SRRH	2955		F	FBIM	Completed	NNRTIs	1stline
SRRH	5326		F	FBIM	Completed	NNRTIs	1stline
SRRH	10563		M	FBIM	Completed	NNRTIs	1stline
SRRH	8159		F	FBIM	Completed	NNRTIs	1stline
SRRH	3316		F	FBIM	Completed	NNRTIs	1stline
SRRH	7226		F	FGB	Completed	NNRTIs	1stline
SRRH	9653		F	FTR	Completed	NNRTIs	1stline
SRRH	8172		F	FBIM	Completed	INSTI	1stline
SRRH	1461		F	FBIM	Completed	INSTI	1stline
SRRH	1075		F	FBIM	Completed	NNRTIs	1stline
SRRH	9843		F	FBIM	Completed	NNRTIs	1stline
SRRH	7794		F	FTR	Completed	INSTI	1stline
SRRH	9677		M	FTR	Completed	INSTI	1stline
SRRH	5233		F	FBIM	Completed	NNRTIs	1stline
SRRH	3295		F	FTR	Completed	NNRTIs	1stline
SRRH	5288		F	FTR	Completed	INSTI	1stline
SRRH	11101		M	FBIM	Completed	INSTI	1stline
SRRH	6239		F	FTR	Completed	INSTI	1stline
SRRH	3984		F	FBIM	Completed	INSTI	1stline
SRRH	3161		F	FBIM	Completed	NNRTIs	1stline
SRRH	9815		M	FTR	Completed	PI	2/3 line
SRRH	7845		M	FTR	Completed	INSTI	1stline
SRRH	2906		F	FGB	Completed	NNRTIs	1stline
SRRH	1963		M	FTR	Completed	PI	2/3 line
SRRH	9177		F	FTR	Completed	INSTI	1stline
SRRH	8756		M	FTR	Completed	INSTI	1stline
SRRH	1072		F	FBIM	Completed	INSTI	1stline
SRRH	7880		F	FBIM	Completed	INSTI	1stline
SRRH	7361		M	FBIM	Completed	INSTI	1stline
SRRH	10865		F	CDDP	Completed	INSTI	1stline
SRRH	11117		M	FBIM	Completed	INSTI	1stline
SRRH	8330		M	FBIM	Completed	INSTI	1stline
SRRH	5284		F	FBIM	Completed	NNRTIs	1stline
SRRH	10383		F	FBIM	Completed	NNRTIs	1stline
SRRH	7456		F	CDDP	Completed	INSTI	1stline
SRRH	10516		M	FBIM	Completed	INSTI	1stline
SRRH	1410		F	FTR	Completed	INSTI	1stline
SRRH	4352		F	FTR	Completed	INSTI	1stline
SRRH	1772		F	FTR	Completed	INSTI	1stline
SRRH	8991		M	FTR	Completed	INSTI	1stline
SRRH	404		F	FTR	Completed	PI	2/3 line
SRRH	9940		F	FTR	Completed	INSTI	1stline
SRRH	9923		M	FTR	Completed	INSTI	1stline
SRRH	1553		M	FTR	Completed	INSTI	1stline
SRRH	8592		M	FBIM	Completed	NNRTIs	1stline
SRRH	7647		M	FTR	Completed	INSTI	1stline
SRRH	8769		F	FTR	Completed	NNRTIs	1stline
SRRH	8329		F	FTR	Completed	INSTI	1stline
SRRH	8306		M	FBIM	Completed	INSTI	1stline
SRRH	8252		M	FTR	Completed	NNRTIs	1stline
SRRH	5739		F	FBIM	Completed	INSTI	1stline
SRRH	2056		F	FTR	Completed	INSTI	1stline
SRRH	9132		F	FBIM	Completed	PI	2/3 line
SRRH	4113		F	FBIM	Completed	NNRTIs	1stline
SRRH	752		F	FBIM	Completed	INSTI	1stline
SRRH	7505		M	FTR	Completed	INSTI	1stline
SRRH	9122		M	FTR	Completed	INSTI	1stline
SRRH	10926		M	FBIM	Completed	INSTI	1stline
SRRH	9404		M	FBIM	Completed	INSTI	1stline
SRRH	10155		F	FBIM	Completed	INSTI	1stline
SRRH	596		F	FTR	Completed	INSTI	1stline
SRRH	1177		M	FTR	Completed	INSTI	1stline
SRRH	10738		F	FBIM	Completed	NNRTIs	1stline
SRRH	11076		M	FBIM	Completed	INSTI	1stline
SRRH	1237		F	CDDP	Completed	INSTI	1stline
SRRH	5267		F	FBIM	Completed	INSTI	1stline
SRRH	7961		F	FTR	Completed	INSTI	1stline
SRRH	1534		M	FBIM	Completed	INSTI	1stline
Katakwi hospital	Khco4234		M	FTDR	Completed	NNRTIs	1stline
SRRH	9508		F	FTR	Completed	NNRTIs	1stline
SRRH	5976		F	FTR	Completed	INSTI	1stline
SRRH	5367		F	FBIM	Completed	INSTI	1stline
SRRH	712		F	FTR	Completed	NNRTIs	1stline
SRRH	9873		M	FTR	Completed	PI	2/3 line
SRRH	6546		F	FTR	Completed	INSTI	1stline
SRRH	5578		M	FBIM	Completed	INSTI	2/3 line
SRRH	10957		M	FBIM	Completed	INSTI	1stline
SRRH	10588		M	FBIM	Completed	INSTI	1stline
SRRH	2091		F	FTR	Completed	INSTI	1stline
SRRH	8554		M	FTR	Completed	INSTI	1stline
SRRH	8859		F	FTR	Completed	NNRTIs	1stline
SRRH	8035		M	FBIM	Completed	INSTI	1stline
SRRH	10134		F	FTR	Completed	INSTI	1stline
SRRH	10280		F	FGB	Completed	INSTI	1stline
SRRH	7694		M	FTR	Completed	INSTI	1stline
SRRH	8865		M	FBIM	Completed	INSTI	1stline
SRRH	3787		F	FBIM	not completed	INSTI	1stline
SRRH	9334		F	FTR	Completed	NNRTIs	1stline
SRRH	9378		M	FBIM	Completed	INSTI	1stline
SRRH	5224		M	FBIM	Completed	INSTI	1stline
SRRH	4677		M	FTR	Completed	INSTI	1stline
SRRH	10774		F	FBIM	Completed	NNRTIs	1stline
SRRH	4180		F	FTR	Completed	INSTI	1stline
SRRH	7570		F	FBIM	Completed	INSTI	1stline
SRRH	6079		F	FBIM	Completed	INSTI	1stline
SRRH	5496		F	FBIM	Completed	INSTI	1stline
SRRH	396		F	FTR	Completed	INSTI	1stline
SRRH	1409		F	FTR	Completed	NNRTIs	1stline
SRRH	8927		M	FBIM	Completed	NNRTIs	1stline
SRRH	10436		M	FBIM	Completed	PI	2/3 line
SRRH	10908		M	FBIM	Completed	NNRTIs	1stline
SRRH	9479		F	FTR	Completed	INSTI	1stline
SRRH	5862		F	FTR	Completed	INSTI	1stline
SRRH	8026		M	FBIM	Completed	NNRTIs	1stline
SRRH	1866		M	FBIM	Completed	INSTI	1stline
SRRH	7709		F	FGB	Completed	INSTI	1stline
SRRH	9887		M	FBIM	Completed	INSTI	1stline
SRRH	214		F	FBIM	Completed	NNRTIs	1stline
SRRH	838		M	FTR	Completed	INSTI	1stline
SRRH	6595		F	FTR	Completed	INSTI	1stline
SRRH	7384		F	FTR	Completed	INSTI	1stline
SRRH	3835		M	FTR	Completed	INSTI	1stline
SRRH	8838		F	FTR	Completed	PI	2/3 line
SRRH	7577		F	FBIM	Completed	INSTI	1stline
SRRH	4917		F	FTR	Completed	INSTI	1stline
SRRH	4945		F	FBIM	Completed	PI	2/3 line
SRRH	9349		M	FTR	Completed	INSTI	1stline
SRRH	7192		F	FBIM	Completed	INSTI	1stline
SRRH	10018		F	FGB	Completed	PI	2/3 line
SRRH	10924		M	FTR	Completed	INSTI	1stline
SRRH	7847		M	FBIM	Completed	INSTI	1stline
SRRH	8666		F	FTR	Completed	INSTI	1stline
SRRH	8469		F	FTR	Completed	INSTI	1stline
SRRH	8387		M	FTR	Completed	INSTI	1stline
SRRH	8137		M	FBIM	Completed	INSTI	1stline
SRRH	5784		M	FTR	Completed	INSTI	1stline
SRRH	4823		M	FBIM	Completed	INSTI	1stline
SRRH	7172		F	FTR	Completed	INSTI	1stline
SRRH	6078		M	FBIM	Completed	INSTI	1stline
SRRH	11165		F	FBIM	Completed	INSTI	1stline
SRRH	3698		M	FBIM	Completed	INSTI	1stline
SRRH	933		M	FBIM	Completed	INSTI	1stline
SRRH	8673		F	FGB	Completed	INSTI	1stline
SRRH	9790		F	FTR	Completed	INSTI	1stline
SRRH	11078		M	FBIM	Completed	NNRTIs	1stline
SRRH	9324		M	FGB	Completed	INSTI	1stline
SRRH	5035		M	FBIM	Completed	INSTI	1stline
SRRH	4524		F	FTR	Completed	INSTI	1stline
SRRH	8644		F	FGB	Completed	NNRTIs	1stline
SRRH	3051		F	FBIM	Completed	INSTI	1stline
SRRH	10343		M	FTR	Completed	NNRTIs	1stline
SRRH	3590		M	FTR	Completed	INSTI	1stline
SRRH	1406		F	FTR	Completed	NNRTIs	1stline
SRRH	8639		M	FBIM	Completed	NNRTIs	1stline
SRRH	514		F	FTR	Completed	NNRTIs	1stline
SRRH	10723		M	FTR	Completed	INSTI	1stline
SRRH	2536		M	FTR	Completed	INSTI	1stline
SRRH	10746		M	FBIM	Completed	PI	2/3 line
SRRH	4992		M	FTR	Completed	INSTI	1stline
SRRH	1987		F	CDDP	Completed	INSTI	1stline
SRRH	3310		F	FBIM	Completed	INSTI	1stline
SRRH	160		M	FTR	Completed	INSTI	1stline
SRRH	8413		M	FBIM	Completed	INSTI	1stline
SRRH	10555		F	FTR	Completed	NNRTIs	1stline
SRRH	11025		M	FBIM	Completed	NNRTIs	1stline
[truncated: 968 more rows]
